# Supplementary material for: Genome-Wide Association Mapping and Genomic Prediction Analyses Reveal the Genetic Architecture of Grain Yield and Flowering Time Under Drought and Heat Stress Conditions in Maize
Source: Front Plant Sci. 2019 Jan 30;9:1919. doi: 10.3389/fpls.2018.01919 (PMC6363715; doi:10.3389/fpls.2018.01919)
Supplement: TABLE S1 — The SNP-based genome-wide association mapping results of the 12 trait-environment combinations in the DTMA panel. [file Table_1.xlsx]

## Sheet: Sheet1
Table S1 Summary of the results of SNP-based GWAS in DTMA panel for grain yield, anthesis date, and anthesis-silking interval under different conditions.
Trait	SNP	Chromosome	Position	Alleles	MAF	P.value	R2 (%)	Candidate gene	Annotation	Region(20M)	Reported Gene/ QTL	Distance (bp)	Function, Reference
AD.DHS	S1_106161072	1	106161072	A/G	0.0859375	4.32217e-05	3.48494	GRMZM2G394403	CLP protease P4	4
AD.DHS	S1_133331311	1	133331311	G/A	0.0583942	4.96445e-05	1.33906	Intergenic		5
AD.WW	S1_140960558	1	140960558	C/G	0.318182	5.85516e-05	11.7094	Intergenic		5
AD.WW	S1_140961510	1	140961510	A/G	0.274194	6.46125e-05	8.77771	GRMZM2G157127		5
AD.WW	S1_140961531	1	140961531	C/T	0.274194	6.46125e-05	8.77771	GRMZM2G157127		5
AD.WW	S1_148514616	1	148514616	G/T	0.179078	8.43526e-05	3.73038	GRMZM2G382557	Pectin lyase-like superfamily protein	5
AD.WW	S1_155426369	1	155426369	T/A	0.215054	9.65251e-05	2.67463	GRMZM2G311233	Ankyrin repeat family protein	5
AD.WW	S1_155426390	1	155426390	T/C	0.218638	7.6677e-05	2.69506	GRMZM2G311233	Ankyrin repeat family protein	5
AD.WW	S1_155676675	1	155676675	C/T	0.160142	5.72594e-05	1.50217	GRMZM2G179325	GRAS family transcription factor	5
AD.DHS	S1_15737017	1	15737017	T/C	0.338583	6.47256e-05	5.178	GRMZM2G142609		1
AD.DHS	S1_15737237	1	15737237	A/T	0.250951	3.64569e-05	4.63768	GRMZM2G142609		1
AD.DHS	S1_15737517	1	15737517	G/A	0.264599	4.64071e-06	5.80327	GRMZM2G142609		1
AD.DHS	S1_164504602	1	164504602	C/T	0.0143369	8.84266e-05	3.58347	GRMZM5G836886	Calcium-transporting ATPase, plasma membrane-type	6
AD.DHS	S1_165812694	1	165812694	A/C	0.02	4.60836e-05	4.82056	Intergenic		6
AD.DHS	S1_165950109	1	165950109	A/T	0.017094	1.53879e-05	5.85228	GRMZM2G003595		6
AD.DHS	S1_165965033	1	165965033	G/T	0.0329218	1.98019e-06	6.06691	GRMZM2G003595		6
AD.DHS	S1_165969169	1	165969169	T/C	0.0336323	8.97274e-06	10.3356	GRMZM2G003631	cAMP-regulated phosphoprotein 19-related protein	6
AD.DHS	S1_166060366	1	166060366	C/T	0.021978	9.60558e-05	6.20056	GRMZM2G088613	Transducin/WD40 repeat-like superfamily protein	6
AD.DHS	S1_166061681	1	166061681	C/T	0.0144404	1.32833e-05	3.06573	GRMZM2G088613	Transducin/WD40 repeat-like superfamily protein	6
AD.DHS	S1_166318988	1	166318988	G/A	0.024911	3.86746e-05	4.30921	GRMZM2G360626		6
AD.DHS	S1_166365019	1	166365019	A/T	0.0109091	4.15303e-05	8.98171	Intergenic		6
AD.DHS	S1_166378617	1	166378617	C/T	0.0111524	5.54021e-05	3.71068	GRMZM2G158446		6
AD.DHS	S1_170848550	1	170848550	C/T	0.0983607	8.39037e-05	5.78367	GRMZM2G052650		6
AD.WW	S1_17699754	1	17699754	A/C	0.0587121	2.67514e-05	10.5335	GRMZM2G109480	B3 DNA binding domain containing protein	1
AD.DHS	S1_17713899	1	17713899	C/A	0.0454545	8.25177e-05	8.24558	GRMZM2G109589	NAD(P)-binding Rossmann-fold superfamily protein	1
AD.WW	S1_17713899	1	17713899	C/A	0.0454545	5.65987e-05	7.84553	GRMZM2G109589	NAD(P)-binding Rossmann-fold superfamily protein	1
AD.DHS	S1_178674115	1	178674115	G/C	0.0109489	2.76802e-05	3.82748	Intergenic		6
AD.DHS	S1_179646583	1	179646583	G/A	0.0578358	7.32798e-05	3.29958	GRMZM2G067162	Core-2/I-branching beta-1,6-N-acetylglucosaminyltransferase family protein	6
AD.DHS	S1_179925376	1	179925376	A/G	0.313953	1.05148e-05	4.09056	Intergenic		6
AD.DHS	S1_180399737	1	180399737	G/C	0.0230496	9.68938e-05	3.94908	GRMZM2G085411	Major facilitator superfamily protein	6
AD.DHS	S1_180608952	1	180608952	C/T	0.322581	9.38435e-06	2.41327	GRMZM5G893912	ATPase 3	6
AD.WW	S1_18640648	1	18640648	A/G	0.347328	4.38503e-05	2.48859	Intergenic		1
AD.DHS	S1_18641756	1	18641756	G/C	0.0106762	2.47132e-05	5.66065	Intergenic		1
AD.WW	S1_18641756	1	18641756	G/C	0.0106762	7.67622e-05	5.49167	Intergenic		1
AD.DHS	S1_187588875	1	187588875	A/G	0.0248227	8.98102e-06	5.46662	GRMZM2G132763	PEP1 receptor 2	7
AD.WW	S1_188904216	1	188904216	A/C	0.481685	7.18059e-05	2.5266	Intergenic		6
AD.WW	S1_188904385	1	188904385	C/A	0.461089	4.1194e-05	11.7769	Intergenic		6
AD.WW	S1_188904525	1	188904525	A/C	0.487085	4.95186e-05	9.88026	Intergenic		6
AD.WW	S1_188904526	1	188904526	T/G	0.442149	7.87686e-06	6.56919	Intergenic		6
AD.WW	S1_188904528	1	188904528	A/G	0.435685	8.2546e-05	6.46125	Intergenic		6
AD.DHS	S1_18891169	1	18891169	T/C	0.320755	6.42913e-06	13.6831	GRMZM2G005043	Purine permease	1
AD.WW	S1_18891169	1	18891169	T/C	0.320755	8.93147e-06	13.9604	GRMZM2G005043	Purine permease	1
AD.WW	S1_189087523	1	189087523	T/C	0.106762	2.89313e-06	0.204741	Intergenic		6
AD.WW	S1_193793790	1	193793790	T/G	0.480287	6.02414e-05	1.03907	GRMZM2G148744	Ribosomal protein L22p/L17e family protein	6
AD.WW	S1_193793832	1	193793832	A/C	0.478495	6.57061e-05	0.656022	GRMZM2G148744	Ribosomal protein L22p/L17e family protein	6
AD.WW	S1_194994457	1	194994457	C/T	0.0108303	6.70698e-05	3.49434	GRMZM2G068657	DHHC-type zinc finger family protein	6
AD.DHS	S1_195560727	1	195560727	G/A	0.0178571	3.15988e-05	2.9541	GRMZM2G159996	CCT/B-box zinc finger protein	7
AD.WW	S1_211324226	1	211324226	C/T	0.0774908	4.88721e-05	4.07204	GRMZM2G131266	ARIA-interacting double AP2 domain protein	7
AD.WW	S1_211326173	1	211326173	G/A	0.102713	1.88237e-05	17.2675	Intergenic		7
AD.DHS	S1_217522293	1	217522293	A/C	0.148897	5.58555e-05	1.30129	GRMZM2G144547	Transducin/WD40 repeat-like superfamily protein	8
AD.DHS	S1_219121324	1	219121324	C/T	0.494403	6.88715e-05	6.20925	Intergenic		8
AD.DHS	S1_224767343	1	224767343	A/G	0.267658	9.46126e-05	0.496192	GRMZM2G414827		8
AD.DHS	S1_224767345	1	224767345	G/T	0.266667	6.63013e-05	0.500139	GRMZM2G414827		8
AD.DHS	S1_224769694	1	224769694	G/A	0.0188679	2.21744e-06	4.7887	Intergenic		8
AD.DHS	S1_224769699	1	224769699	T/C	0.0164319	9.20342e-05	4.75931	Intergenic		8
AD.DHS	S1_235935774	1	235935774	A/T	0.0222672	6.5994e-05	7.85254	Intergenic		8	PhyC1	652899	Phytochrome/Light transduction (Dong et al 2012)
AD.DHS	S1_235935825	1	235935825	A/G	0.0220884	3.32893e-05	8.56136	Intergenic		8
AD.DHS	S1_246409987	1	246409987	G/A	0.0144404	2.26251e-06	3.93562	GRMZM2G011078	Secretory carrier membrane protein (SCAMP) family protein	9
AD.DHS	S1_2467305	1	2467305	G/A	0.0284698	3.27611e-05	3.71409	GRMZM2G028870	RING/U-box superfamily protein	1
AD.DHS	S1_2467308	1	2467308	T/G	0.0284698	3.27611e-05	3.71409	GRMZM2G028870	RING/U-box superfamily protein	1	LDL1	73770	Autonomous (Dong et al 2012)
AD.DHS	S1_2467309	1	2467309	C/T	0.0284698	3.27611e-05	3.71409	GRMZM2G028870	RING/U-box superfamily protein	1
AD.WW	S1_248674795	1	248674795	C/A	0.169708	6.28934e-06	3.92181	GRMZM2G335814	GRAS family transcription factor	8
AD.WW	S1_248674884	1	248674884	C/A	0.156475	2.65887e-06	4.85393	GRMZM2G335814	GRAS family transcription factor	8
AD.WW	S1_2539036	1	2539036	G/C	0.0337553	8.46938e-05	4.93037	GRMZM2G052546	Dual specificity protein phosphatase (DsPTP1) family protein	1
AD.DHS	S1_25409802	1	25409802	G/C	0.329876	5.36015e-05	1.23545	Intergenic		2
AD.DHS	S1_25409825	1	25409825	A/T	0.317427	4.03426e-05	1.0144	Intergenic		2
AD.WW	S1_268152564	1	268152564	C/T	0.311828	7.04816e-05	2.88049	GRMZM2G126019	Dynamin family protein	8
AD.WW	S1_274415955	1	274415955	G/C	0.172662	3.07778e-05	4.42225	GRMZM2G472278	Disease resistance-responsive (dirigent-like protein) family protein	9
AD.DHS	S1_276340190	1	276340190	A/G	0.0179856	7.3327e-06	5.78598	GRMZM2G016671	tlk1 (tousled-like protein kinase1)	10
AD.WW	S1_278509558	1	278509558	C/T	0.253788	6.85904e-05	1.88366	GRMZM2G330218		9
AD.WW	S1_279123887	1	279123887	T/C	0.106481	7.94662e-05	4.57339	Intergenic		9
AD.WW	S1_297572853	1	297572853	A/G	0.0442804	4.10777e-05	6.16159	Intergenic		10
AD.DHS	S1_299042177	1	299042177	C/A	0.0735294	1.06337e-05	5.45269	Intergenic		11
AD.DHS	S1_299042224	1	299042224	A/C	0.0735294	1.06337e-05	5.45269	Intergenic		11
AD.DHS	S1_299042231	1	299042231	G/A	0.0393013	3.76451e-05	5.16163	Intergenic		11
AD.WW	S1_30215825	1	30215825	A/G	0.0471698	2.21692e-05	2.84303	Intergenic		2
AD.WW	S1_3079599	1	3079599	A/T	0.386179	4.43105e-05	12.2914	GRMZM2G314660	Duplicated homeodomain-like superfamily protein	1
AD.DHS	S1_42867278	1	42867278	A/G	0.0206612	2.70287e-05	4.17741	Intergenic		2
AD.DHS	S1_42867281	1	42867281	A/G	0.0206612	2.70287e-05	4.17741	Intergenic		2
AD.DHS	S1_42867285	1	42867285	G/A	0.0206612	2.70287e-05	4.17741	Intergenic		2	GRMZM2G171650	13416	Flowering time QTL (Hirsch et al 2014)
AD.DHS	S1_42867288	1	42867288	C/G	0.0207469	4.84342e-05	3.66969	Intergenic		2	GRMZM2G171650	384605	Flowering time QTL (Hirsch et al 2013)
AD.DHS	S1_42867289	1	42867289	A/C	0.0207469	4.84342e-05	3.66969	Intergenic		2
AD.DHS	S1_42867290	1	42867290	G/A	0.0207469	4.84342e-05	3.66969	Intergenic		2
AD.WW	S1_43588802	1	43588802	C/A	0.0108696	9.03094e-05	12.2481	Intergenic		2
AD.WW	S1_46233133	1	46233133	C/A	0.0708955	9.4601e-05	2.67625	GRMZM2G144224	Polyketide cyclase/dehydrase and lipid transport superfamily protein	2
AD.DHS	S1_5336929	1	5336929	A/C	0.076779	6.43783e-05	4.47109	GRMZM2G552966		1	ZmTOC1.1	448046	Circadian clock (Dong et al 2012)
AD.DHS	S1_5336930	1	5336930	C/G	0.0764925	5.88791e-05	4.64075	GRMZM2G552966		1	ZmTOC1.1	448056	Circadian clock (Dong et al 2012)
AD.DHS	S1_644637	1	644637	T/A	0.234082	1.38534e-05	0.312184	GRMZM2G032104 (R)	tRNA/rRNA methyltransferase (SpoU) family protein	1	ZmTOC1.1	632656	Circadian clock (Dong et al 2012)
AD.DHS	S1_644637	1	644637	T/A	0.234082	1.38534e-05	0.312184	GRMZM2G333069 (F)	Oleosin3	1	ZmTOC1.1	632691	Circadian clock (Dong et al 2012)
AD.WW	S1_6547385	1	6547385	A/G	0.159363	4.61027e-06	12.0672	GRMZM2G137312	NADH-ubiquinone oxidoreductase B18 subunit, putative	1
AD.WW	S1_6926500	1	6926500	T/C	0.384758	5.19649e-05	3.64783	Intergenic		1
AD.WW	S1_6926544	1	6926544	C/G	0.404851	4.60796e-05	1.75938	Intergenic		1	GA2ox1	420216	Gibberellin (GA) (Dong et al 2012)
AD.WW	S1_72013405	1	72013405	G/A	0.161157	4.84122e-05	11.6854	GRMZM2G313009	Heavy metal transport/detoxification superfamily protein	3
AD.WW	S1_72013407	1	72013407	C/T	0.161157	4.84122e-05	11.6854	GRMZM2G313009	Heavy metal transport/detoxification superfamily protein	3
AD.WW	S1_72013442	1	72013442	C/G	0.161157	4.84122e-05	11.6854	GRMZM2G313009	Heavy metal transport/detoxification superfamily protein	3
AD.WW	S1_72013443	1	72013443	C/G	0.170886	3.63306e-05	13.3546	GRMZM2G313009	Heavy metal transport/detoxification superfamily protein	3
AD.WW	S1_72842649	1	72842649	G/T	0.106719	7.70952e-05	13.1907	GRMZM2G391705		3
AD.DHS	S1_75956030	1	75956030	A/G	0.0311284	4.44938e-05	3.68736	Intergenic		3
AD.DHS	S1_7688516	1	7688516	G/A	0.172862	6.04173e-05	4.88688	GRMZM2G048740	Serine acetyltransferase 3;2	1
AD.WW	S1_82703052	1	82703052	C/T	0.174377	1.52755e-05	4.54463	GRMZM2G506660	CrRLK1L-1 subfamily	3
AD.WW	S1_82797023	1	82797023	C/A	0.430279	8.5458e-05	1.92498	GRMZM2G040068		3
AD.WW	S1_82797407	1	82797407	G/A	0.175	1.63108e-06	6.82944	GRMZM2G040068		3
AD.WW	S1_93075053	1	93075053	C/G	0.409953	4.20446e-05	0.571748	Intergenic		4	ZmTOC1.4	672127	Circadian clock (Dong et al 2012)
AD.WW	S1_93075087	1	93075087	C/G	0.462085	2.62326e-06	1.18696	Intergenic		4	ZmTOC1.4	146917	Circadian clock (Dong et al 2012)
AD.WW	S1_93075094	1	93075094	A/T	0.462085	2.62326e-06	1.18696	Intergenic		4	ZmTOC1.4	881943	Circadian clock (Dong et al 2012)
AD.WW	S1_93075095	1	93075095	A/C	0.462085	2.62326e-06	1.18696	Intergenic		4
AD.DHS	S1_93801983	1	93801983	A/G	0.0336134	6.5e-05	6.39836	Intergenic		3
AD.DHS	S1_94817206	1	94817206	C/T	0.0189394	7.15628e-05	2.26274	Intergenic		3
AD.DHS	S1_99714724	1	99714724	C/T	0.116667	1.96183e-05	7.97436	Intergenic		4
AD.WW	S10_104652942	10	104652942	T/C	0.0515267	6.64705e-05	0.590341	Intergenic		63
AD.WW	S10_114198203	10	114198203	C/T	0.353448	9.33175e-05	4.98834	Intergenic		63
AD.WW	S10_114198206	10	114198206	A/T	0.353448	9.33175e-05	4.98834	Intergenic		63
AD.WW	S10_114198207	10	114198207	G/T	0.353448	9.33175e-05	4.98834	Intergenic		63
AD.WW	S10_114198212	10	114198212	A/G	0.353448	9.33175e-05	4.98834	Intergenic		63
AD.WW	S10_114198213	10	114198213	A/G	0.353448	9.33175e-05	4.98834	Intergenic		63
AD.WW	S10_117560630	10	117560630	T/A	0.312227	6.62492e-05	0.459205	Intergenic		63
AD.DHS	S10_128414698	10	128414698	C/T	0.0313653	9.38571e-05	4.63954	GRMZM2G175269	Methyladenine glycosylase	56
AD.DHS	S10_128560070	10	128560070	A/C	0.457014	9.06886e-05	0.408282	GRMZM2G000261	BTB/POZ domain with WD40/YVTN repeat-like protein	56
AD.DHS	S10_128560071	10	128560071	G/T	0.457014	9.06886e-05	0.408282	GRMZM2G000261	BTB/POZ domain with WD40/YVTN repeat-like protein	56
AD.DHS	S10_137611020	10	137611020	T/A	0.260664	9.2098e-05	5.42038	Intergenic		56
AD.DHS	S10_138873729	10	138873729	A/T	0.238806	2.04025e-05	8.88159	Intergenic		56
AD.DHS	S10_141252287	10	141252287	T/A	0.0478723	4.35411e-05	4.78482	GRMZM2G091303	Glycosyl hydrolases family 16	56	ZmPRR59.1	8934586	Circadian clock (Dong et al 2012)
AD.WW	S10_141375873	10	141375873	T/A	0.111789	6.27297e-06	3.22059	GRMZM2G128934	Ubiquitin-specific protease family C19-related protein	64	ZmPRR59.1	8933730	Circadian clock (Dong et al 2012)
AD.DHS	S10_142361808	10	142361808	A/T	0.0587189	2.28145e-05	3.48662	GRMZM2G033724	Trypsin family protein	56
AD.DHS	S10_142361832	10	142361832	C/G	0.0571429	2.40829e-05	2.9935	GRMZM2G033724	Trypsin family protein	56
AD.DHS	S10_142397175	10	142397175	A/T	0.0487365	2.19562e-05	3.72484	Intergenic		56
AD.DHS	S10_142606985	10	142606985	G/A	0.0595668	5.57871e-05	7.11367	Intergenic		56
AD.DHS	S10_143716051	10	143716051	A/G	0.0202206	7.24592e-05	5.84019	Intergenic		56
AD.WW	S10_143716051	10	143716051	A/G	0.0202206	3.51798e-05	8.53913	Intergenic		64
AD.DHS	S10_143739036	10	143739036	C/G	0.0234657	1.75637e-05	6.41671	GRMZM2G097854	NAD(P)-binding Rossmann-fold superfamily protein	56
AD.WW	S10_143739036	10	143739036	C/G	0.0234657	5.2242e-05	6.24347	GRMZM2G097854	NAD(P)-binding Rossmann-fold superfamily protein	64
AD.WW	S10_148523923	10	148523923	C/T	0.0468165	8.72167e-05	1.78274	Intergenic		64
AD.WW	S10_23071797	10	23071797	C/G	0.295539	8.29042e-05	3.23689	GRMZM2G058612	F-box/LRR-repeat protein 3	61	PhyC2	464876	Phytochrome/Light transduction (Dong et al 2012)
AD.WW	S10_23071819	10	23071819	T/C	0.295539	8.29042e-05	3.23689	GRMZM2G058612	F-box/LRR-repeat protein 3	61	PhyC2	464879	Phytochrome/Light transduction (Dong et al 2012)
AD.WW	S10_23071824	10	23071824	A/G	0.286245	7.18724e-05	3.85111	GRMZM2G058612	F-box/LRR-repeat protein 3	61
AD.WW	S10_69031129	10	69031129	A/G	0.259766	1.48428e-05	1.51002	GRMZM2G063566	Xyloglucan endotransglucosylase/hydrolase family protein	62
AD.WW	S10_69031140	10	69031140	C/T	0.228516	3.38966e-05	1.42018	GRMZM2G063566	Xyloglucan endotransglucosylase/hydrolase family protein	62
AD.WW	S10_74902712	10	74902712	C/T	0.0125523	1.12361e-05	0.657766	GRMZM2G165757	ABC-2 type transporter domain containing protein	62
AD.WW	S10_7623190	10	7623190	G/A	0.0115207	9.58554e-06	8.48723	Intergenic		61
AD.WW	S10_76645621	10	76645621	A/G	0.303957	5.76322e-05	1.28433	GRMZM2G042992	rel2 (ramosa1 enhancer locus2), Transducin family protein / WD-40 repeat family protein	62
AD.WW	S10_76645622	10	76645622	A/G	0.303957	5.76322e-05	1.28433	GRMZM2G042992	rel2 (ramosa1 enhancer locus2), Transducin family protein / WD-40 repeat family protein	62
AD.WW	S10_76645623	10	76645623	A/C	0.305755	7.14912e-05	1.31447	GRMZM2G042992	rel2 (ramosa1 enhancer locus2), Transducin family protein / WD-40 repeat family protein	62
AD.WW	S10_83547963	10	83547963	C/T	0.134545	1.25213e-05	0.780004	GRMZM2G093858	Protein kinase superfamily protein	62
AD.WW	S10_9537289	10	9537289	G/T	0.43379	4.62663e-05	5.55893	Intergenic		61
AD.WW	S2_11682360	2	11682360	C/T	0.0304659	2.44926e-06	3.14737	GRMZM2G072518	Plant intracellular ras group-related LRR 8	11
AD.WW	S2_120234346	2	120234346	C/G	0.456929	9.97398e-05	6.42116	GRMZM2G108597	Transmembrane amino acid transporter family protein	15
AD.WW	S2_120234402	2	120234402	C/A	0.338583	9.87699e-05	6.11115	GRMZM2G108597	Transmembrane amino acid transporter family protein	15
AD.WW	S2_125962494	2	125962494	G/A	0.0660377	7.09903e-05	3.82869	Intergenic		15
AD.WW	S2_1270701	2	1270701	G/C	0.113924	9.07734e-05	4.03097	GRMZM2G051974	Seven transmembrane MLO family protein	11
AD.DHS	S2_128181765	2	128181765	G/T	0.0301418	4.13288e-08	5.24832	GRMZM2G082434	Amino acid transporter	14
AD.WW	S2_128181765	2	128181765	G/T	0.0301418	5.10282e-05	5.8492	GRMZM2G082434	Amino acid transporter	15
AD.WW	S2_13647847	2	13647847	G/C	0.0433213	8.15675e-05	1.75824	Intergenic		11
AD.WW	S2_13647848	2	13647848	C/A	0.0433213	8.15675e-05	1.75824	Intergenic		11
AD.WW	S2_136962601	2	136962601	C/T	0.0767544	8.25827e-05	5.13009	Intergenic		15
AD.WW	S2_139267813	2	139267813	T/C	0.375	1.91053e-05	5.22398	Intergenic		15
AD.WW	S2_139267896	2	139267896	A/T	0.369159	9.21121e-05	3.31972	Intergenic		15
AD.WW	S2_139517092	2	139517092	A/G	0.379447	7.59277e-05	6.07771	GRMZM2G099502	Ribosome inactivating protein	15
AD.WW	S2_156785601	2	156785601	T/G	0.438662	6.73896e-05	7.75885	Intergenic		16
AD.WW	S2_156785939	2	156785939	C/T	0.0337302	4.18735e-05	3.48676	Intergenic		16
AD.DHS	S2_18073190	2	18073190	G/A	0.0666667	5.37879e-05	2.5939	GRMZM2G020500	Cytochrome P450 superfamily protein	12
AD.DHS	S2_211521362	2	211521362	C/T	0.164207	6.62945e-05	1.39474	Intergenic		15
AD.WW	S2_212550760	2	212550760	G/A	0.0344828	9.18264e-05	2.75645	GRMZM2G044198		17
AD.DHS	S2_212641123	2	212641123	G/A	0.0149254	7.44487e-07	3.23725	Intergenic		15
AD.WW	S2_213770807	2	213770807	C/T	0.105166	2.24866e-05	0.392667	GRMZM2G049347	Calcium-dependent lipid-binding (CaLB domain) family protein	17
AD.WW	S2_213805025	2	213805025	T/A	0.107547	7.09665e-06	0.797356	Intergenic		17
AD.WW	S2_217335067	2	217335067	C/T	0.169173	6.5923e-05	3.52745	Intergenic		17
AD.DHS	S2_217349514	2	217349514	G/T	0.0144404	2.67114e-05	2.80236	GRMZM2G003558	Ethylene-insensitive 3	15
AD.WW	S2_217406282	2	217406282	G/C	0.018797	7.49218e-05	1.61692	GRMZM2G318296	Zinc finger (C3HC4-type RING finger) family protein	17
AD.WW	S2_217406331	2	217406331	T/A	0.018797	7.49218e-05	1.61692	GRMZM2G318296	Zinc finger (C3HC4-type RING finger) family protein	17
AD.WW	S2_22633138	2	22633138	A/G	0.0143885	8.38184e-06	4.85302	Intergenic		12
AD.WW	S2_229819244	2	229819244	C/T	0.0108696	7.61859e-05	1.72573	GRMZM2G134027	ARM repeat superfamily protein	17
AD.WW	S2_229819269	2	229819269	T/G	0.0108696	7.61859e-05	1.72573	GRMZM2G134027	ARM repeat superfamily protein	17
AD.WW	S2_24032983	2	24032983	C/G	0.0800712	5.08582e-05	2.79279	GRMZM2G124371	Regulator of chromosome condensation (RCC1) family with FYVE zinc finger domain	12
AD.DHS	S2_27258849	2	27258849	A/G	0.0178571	2.99923e-05	2.25548	Intergenic		12
AD.DHS	S2_30905299	2	30905299	A/G	0.0833333	9.5686e-05	1.93176	Intergenic		12	LDL1	165048	Autonomous (Dong et al 2012)
AD.WW	S2_33507214	2	33507214	A/T	0.0840909	4.7977e-05	1.65938	GRMZM2G051921	Chitinase family protein precursor	12
AD.WW	S2_4052354	2	4052354	C/G	0.0164609	6.61482e-05	4.86486	GRMZM2G391741	Leucine-rich repeat transmembrane protein kinase	11
AD.DHS	S2_45986554	2	45986554	T/A	0.308824	9.27057e-05	6.49468	Intergenic		13
AD.DHS	S2_45986558	2	45986558	T/A	0.126812	6.23362e-05	4.9293	Intergenic		13
AD.DHS	S2_45986560	2	45986560	T/A	0.309963	8.42061e-05	6.47137	Intergenic		13
AD.DHS	S2_45987102	2	45987102	C/T	0.144643	9.31109e-05	5.73631	GRMZM2G028258	Potassium channel SKOR	13
AD.WW	S2_45999255	2	45999255	C/A	0.0133929	7.06184e-05	5.2064	GRMZM2G028139		13
AD.WW	S2_48171095	2	48171095	G/C	0.257407	9.28671e-05	7.08398	Intergenic		13
AD.WW	S2_6179850	2	6179850	G/A	0.0147059	1.76984e-05	3.62094	Intergenic		11
AD.WW	S2_71361297	2	71361297	C/T	0.0592885	2.89259e-05	1.74327	Intergenic		14
AD.WW	S2_80358184	2	80358184	C/T	0.416031	7.06237e-05	0.798566	Intergenic		14
AD.DHS	S3_10512209	3	10512209	T/G	0.0248227	8.94632e-05	4.5675	Intergenic		16
AD.WW	S3_105645040	3	105645040	C/T	0.103846	9.45919e-05	3.14838	Intergenic		21
AD.WW	S3_119976243	3	119976243	T/C	0.267528	3.7718e-05	0.421788	Intergenic		21
AD.WW	S3_125715277	3	125715277	G/C	0.0177305	3.42198e-05	2.74719	GRMZM2G159475	GRAS family transcription factor	22
AD.WW	S3_130049683	3	130049683	C/T	0.150943	5.66666e-05	1.93464	GRMZM2G040750		22
AD.WW	S3_13536205	3	13536205	G/A	0.18	3.13512e-05	1.43675	GRMZM2G146679		18
AD.DHS	S3_138132386	3	138132386	T/G	0.359155	1.07549e-05	10.5018	Intergenic		17
AD.DHS	S3_14408467	3	14408467	G/T	0.339768	1.47029e-05	5.06048	GRMZM2G368865	Receptor like protein/verticillium wilt disease resistance protein	16
AD.WW	S3_144742955	3	144742955	A/G	0.153689	5.06376e-05	2.16562	Intergenic		22
AD.WW	S3_145605424	3	145605424	G/C	0.0429688	2.99211e-05	5.75906	GRMZM2G061206	Proteinaceous RNase P 2	22
AD.DHS	S3_152495868	3	152495868	A/C	0.12395	2.60852e-05	0.985252	GRMZM2G155348	6-phosphogluconate dehydrogenase family protein	17
AD.WW	S3_155961935	3	155961935	T/C	0.1625	9.25607e-05	4.54462	GRMZM2G161295	NAD(P)H dehydrogenase 18	23
AD.DHS	S3_158979877	3	158979877	T/C	0.0178571	1.92448e-07	5.58457	GRMZM2G171650	MADS-box family gene with MIKC* type-box	18
AD.DHS	S3_159377898	3	159377898	G/A	0.0338078	5.26777e-06	4.78308	GRMZM5G878561	Squamosa promoter-binding protein-like (SBP domain) transcription factor family protein	18
AD.WW	S3_164587750	3	164587750	C/A	0.276173	4.62733e-05	0.516566	GRMZM2G078024	Proline transporter	23
AD.DHS	S3_170222408	3	170222408	G/A	0.0462633	4.49142e-05	1.02814	GRMZM2G105266	Cytokinin response factor	18
AD.WW	S3_172048998	3	172048998	C/A	0.0419708	7.63749e-05	5.24237	Intergenic		23
AD.DHS	S3_179501154	3	179501154	G/A	0.329545	1.67657e-05	4.96444	Intergenic		19
AD.DHS	S3_181545970	3	181545970	G/T	0.0198556	2.91369e-05	3.72183	Intergenic		19
AD.DHS	S3_184818066	3	184818066	G/A	0.106762	5.58533e-05	6.13381	GRMZM2G059562	WRKY DNA-binding protein	19
AD.DHS	S3_187534825	3	187534825	C/T	0.0678571	2.11753e-05	4.08264	GRMZM2G402092		19
AD.DHS	S3_187534835	3	187534835	G/C	0.0678571	2.11753e-05	4.08264	GRMZM2G402092		19
AD.DHS	S3_187719435	3	187719435	T/C	0.0437956	1.62731e-05	4.5652	GRMZM2G438551	psei1 (cystatin1)	19
AD.DHS	S3_187719470	3	187719470	T/C	0.0437956	1.62731e-05	4.5652	GRMZM2G438551	psei1 (cystatin1)	19
AD.DHS	S3_189463656	3	189463656	G/C	0.0181159	2.97458e-05	4.85319	AC233851.1_FG010		19
AD.DHS	S3_190315179	3	190315179	A/G	0.193015	5.84821e-05	12.2837	GRMZM2G440529	bHLH DNA-binding superfamily protein	19
AD.DHS	S3_196483171	3	196483171	G/A	0.016129	4.53698e-05	2.63257	GRMZM2G022856	glucan synthase-like	19
AD.WW	S3_199483277	3	199483277	A/G	0.156818	4.01364e-05	4.48494	GRMZM2G159105	Protein kinase family protein / peptidoglycan-binding LysM domain-containing protein	24
AD.WW	S3_201560481	3	201560481	C/A	0.0157658	3.40597e-05	1.27611	Intergenic		24
AD.WW	S3_202766986	3	202766986	T/A	0.0627376	6.7478e-05	4.72551	GRMZM2G181135	Pyridoxal phosphate (PLP)-dependent transferases superfamily protein	24
AD.DHS	S3_205394296	3	205394296	T/G	0.128378	9.56041e-05	2.87452	Intergenic		20
AD.DHS	S3_205408464	3	205408464	A/T	0.0827206	3.89846e-05	1.89353	Intergenic		20
AD.DHS	S3_205408514	3	205408514	C/T	0.0827206	3.89846e-05	1.89353	Intergenic		20
AD.DHS	S3_205409214	3	205409214	A/G	0.0886525	2.32385e-06	3.07691	Intergenic		20
AD.WW	S3_206952500	3	206952500	C/G	0.0406977	6.51443e-05	6.79268	GRMZM2G028568	WAK receptor-like cytoplasmic kinase	24
AD.WW	S3_207427998	3	207427998	C/G	0.425267	6.08529e-05	1.30627	GRMZM2G019437	Formyltransferase, putative	24
AD.WW	S3_209839550	3	209839550	G/A	0.117537	7.58888e-05	0.549599	GRMZM2G327189	Dof-type zinc finger DNA-binding family protein	24
AD.DHS	S3_210750566	3	210750566	T/C	0.476096	4.01275e-05	10.7038	GRMZM2G024448	Cytochrome b561/ferric reductase transmembrane protein family	20
AD.DHS	S3_210945974	3	210945974	G/T	0.223451	9.86505e-05	8.81924	Intergenic		20	ZmPRR37	229840	Circadian clock (Dong et al 2012)
AD.WW	S3_210976829	3	210976829	C/T	0.124434	6.9436e-06	13.4734	Intergenic		24
AD.WW	S3_214123131	3	214123131	A/T	0.0359848	8.25846e-05	6.56231	GRMZM2G375602	GDSL-like Lipase/Acylhydrolase superfamily protein	24
AD.DHS	S3_215375486	3	215375486	A/C	0.0227273	1.26275e-05	7.69583	GRMZM2G047961	Membrane associated DUF588 domain containing protein	20
AD.DHS	S3_215475106	3	215475106	A/T	0.0501792	7.77803e-05	4.88612	Intergenic		20
AD.DHS	S3_215475208	3	215475208	C/A	0.0451128	6.34745e-05	5.36412	Intergenic		20
AD.WW	S3_219293406	3	219293406	C/T	0.104015	7.76551e-05	5.55792	GRMZM2G047813	Core histone H2A/H2B/H3/H4 domain containing protein	24
AD.DHS	S3_221485305	3	221485305	A/T	0.454545	3.54536e-05	1.95522	GRMZM2G107900	Auxin-responsive SAUR gene family member	20
AD.DHS	S3_222933233	3	222933233	C/G	0.108059	4.60108e-05	6.39881	Intergenic		20
AD.WW	S3_223540071	3	223540071	A/C	0.0879828	7.15802e-05	0.102816	Intergenic		25
AD.WW	S3_223540072	3	223540072	C/T	0.0747863	2.61326e-05	0.128321	Intergenic		25
AD.WW	S3_223540094	3	223540094	A/T	0.0747863	2.61326e-05	0.128321	Intergenic		25
AD.DHS	S3_223752277	3	223752277	G/A	0.0197133	6.64856e-05	4.20855	Intergenic		20
AD.DHS	S3_224487303	3	224487303	A/G	0.195652	6.5401e-05	3.6859	GRMZM2G143139	pleiotropic drug resistance protein	20
AD.WW	S3_23494843	3	23494843	C/A	0.498077	9.54582e-05	2.32909	GRMZM2G041352	Endonuclease	19
AD.WW	S3_23495020	3	23495020	G/A	0.492366	6.12664e-05	5.15677	GRMZM2G041352	Endonuclease	19
AD.WW	S3_2767062	3	2767062	C/G	0.132979	8.47769e-05	3.61728	GRMZM2G012861	Leucine-rich repeat protein kinase family protein	18
AD.DHS	S3_3836020	3	3836020	C/A	0.110701	7.58977e-05	6.71962	GRMZM2G093278	Phospho-N-acetylmuramoyl-pentapeptide-transferase	16
AD.WW	S3_3887514	3	3887514	T/A	0.112727	2.90036e-05	2.13941	GRMZM2G093405		18
AD.WW	S3_42003434	3	42003434	T/A	0.0184502	5.63236e-05	4.94331	Intergenic		19
AD.DHS	S3_5578725	3	5578725	T/C	0.0600775	4.69395e-05	4.95338	Intergenic		16
AD.DHS	S3_5578738	3	5578738	T/C	0.0521236	6.99142e-07	6.81011	Intergenic		16
AD.WW	S3_58652095	3	58652095	G/T	0.0171756	2.43723e-05	7.42968	AC207896.4_FG003		20
AD.DHS	S3_5947366	3	5947366	C/T	0.118	5.02078e-05	7.45927	Intergenic		16
AD.DHS	S3_5947367	3	5947367	G/C	0.118	5.02078e-05	7.45927	Intergenic		16
AD.WW	S3_8219425	3	8219425	G/A	0.0493562	6.19801e-05	1.98351	GRMZM2G176489	WRKY DNA-binding protein	18	LUX	84308	Circadian clock (Dong et al 2012)
AD.DHS	S4_101891220	4	101891220	G/A	0.014652	4.73165e-05	6.26425	Intergenic		24
AD.WW	S4_101891220	4	101891220	G/A	0.014652	1.05881e-05	8.13449	Intergenic		29
AD.DHS	S4_101891228	4	101891228	G/A	0.014652	4.73165e-05	6.26425	Intergenic		24
AD.WW	S4_101891228	4	101891228	G/A	0.014652	1.05881e-05	8.13449	Intergenic		29
AD.WW	S4_101891230	4	101891230	A/G	0.0186567	5.3339e-06	11.3012	Intergenic		29
AD.WW	S4_106741495	4	106741495	C/T	0.0376344	6.25518e-05	6.36372	Intergenic		29
AD.DHS	S4_10767058	4	10767058	T/C	0.218412	6.23251e-05	6.87365	GRMZM2G104833	Beta-glucosidase, GBA2 type family protein	21
AD.WW	S4_121606921	4	121606921	C/T	0.103704	8.89493e-05	8.09934	GRMZM2G105579		30
AD.WW	S4_123666341	4	123666341	C/A	0.387097	7.08073e-05	8.07149	GRMZM2G000380	Myosin heavy chain-related protein	30
AD.DHS	S4_129806167	4	129806167	C/T	0.0151515	4.23003e-06	6.53642	Intergenic		25
AD.DHS	S4_129806207	4	129806207	C/T	0.0151515	4.23003e-06	6.53642	Intergenic		25
AD.DHS	S4_130966105	4	130966105	G/A	0.0250965	3.04404e-05	6.64156	GRMZM2G306781		25
AD.DHS	S4_13126886	4	13126886	G/T	0.214286	3.9082e-05	1.24915	GRMZM2G545326	Cysteine proteinases superfamily protein	21
AD.DHS	S4_131765139	4	131765139	G/A	0.112132	6.23939e-05	4.01036	GRMZM2G123037	Cytochrome P450 superfamily protein	25
AD.DHS	S4_131765995	4	131765995	C/T	0.0182482	8.56028e-08	8.81719	GRMZM2G123037	Cytochrome P450 superfamily protein	25
AD.WW	S4_131765995	4	131765995	C/T	0.0182482	1.99616e-05	8.65804	GRMZM2G123037	Cytochrome P450 superfamily protein	30
AD.WW	S4_136962671	4	136962671	C/T	0.268683	7.78449e-05	5.78079	GRMZM2G034797	Zinc finger, C3HC4 type domain containing protein	30
AD.WW	S4_136962689	4	136962689	G/T	0.26259	6.35945e-05	6.61775	GRMZM2G034797	Zinc finger, C3HC4 type domain containing protein	30
AD.WW	S4_153839378	4	153839378	A/C	0.272908	4.36356e-05	5.62966	Intergenic		31
AD.DHS	S4_160279343	4	160279343	G/A	0.0597015	4.36841e-05	7.33572	GRMZM2G589696	Dof-type zinc finger DNA-binding family protein	26	ZmHy2	20	Phytochromobilin synthase/Light transduction (Dong et al 2012)
AD.DHS	S4_163893235	4	163893235	G/T	0.204044	3.58587e-06	9.54022	GRMZM2G411032	RING/FYVE/PHD zinc finger superfamily protein	26
AD.DHS	S4_163893240	4	163893240	C/T	0.0839416	4.88997e-05	4.472	GRMZM2G411032	RING/FYVE/PHD zinc finger superfamily protein	26
AD.WW	S4_170649000	4	170649000	A/G	0.45229	3.16922e-05	3.37782	Intergenic		31
AD.DHS	S4_177585062	4	177585062	A/C	0.474265	4.45195e-05	2.97496	GRMZM2G126646	Homeobox and START domains containing protein	26
AD.WW	S4_216656977	4	216656977	G/C	0.183406	6.00399e-05	12.503	Intergenic		32
AD.DHS	S4_225732545	4	225732545	C/A	0.0921986	4.99943e-05	7.42783	GRMZM2G322593	Putative Rhomboid homologue	27
AD.WW	S4_233265424	4	233265424	A/G	0.272563	5.03316e-05	0.46537	GRMZM2G050484	ZIP metal ion transporter family	32
AD.WW	S4_233265435	4	233265435	G/T	0.122302	5.23018e-05	1.39407	GRMZM2G050484	ZIP metal ion transporter family	32
AD.WW	S4_235392984	4	235392984	G/A	0.0513393	6.15427e-05	6.52994	Intergenic		32
AD.WW	S4_237767776	4	237767776	C/T	0.0125899	6.74826e-05	1.29368	GRMZM2G065494	Cycloartenol synthase 1	33
AD.WW	S4_237767777	4	237767777	C/T	0.0125899	6.74826e-05	1.29368	GRMZM2G065494	Cycloartenol synthase 1	33
AD.WW	S4_237767779	4	237767779	G/T	0.0125899	6.74826e-05	1.29368	GRMZM2G065494	Cycloartenol synthase 1	33
AD.WW	S4_237767781	4	237767781	C/T	0.0125899	6.74826e-05	1.29368	GRMZM2G065494	Cycloartenol synthase 1	33
AD.WW	S4_237767789	4	237767789	C/G	0.0125899	6.74826e-05	1.29368	GRMZM2G065494	Cycloartenol synthase 1	33
AD.WW	S4_237767790	4	237767790	C/G	0.0125899	6.74826e-05	1.29368	GRMZM2G065494	Cycloartenol synthase 1	33
AD.WW	S4_237774198	4	237774198	G/A	0.012963	6.76828e-05	1.50304	GRMZM2G065494	Cycloartenol synthase 1	33
AD.DHS	S4_238218884	4	238218884	C/A	0.0842491	5.93552e-05	4.2884	GRMZM2G042602		27
AD.DHS	S4_238425467	4	238425467	C/G	0.107011	9.47476e-05	3.98745	GRMZM2G174596	Cyclin-dependent kinase	27
AD.WW	S4_239146510	4	239146510	T/C	0.046875	1.11146e-05	3.23764	Intergenic		33
AD.DHS	S4_239683206	4	239683206	C/G	0.0743802	9.06758e-05	2.4466	GRMZM2G006197		27
AD.DHS	S4_2424842	4	2424842	G/C	0.28125	6.75672e-05	9.71914	GRMZM2G448213	PAS domain-containing protein tyrosine kinase family protein	21
AD.DHS	S4_31069952	4	31069952	C/T	0.0145455	5.31456e-05	4.74304	GRMZM2G472453		22
AD.DHS	S4_36046028	4	36046028	T/C	0.0371747	7.42072e-05	8.86292	GRMZM2G131329	Galactosyltransferase family protein	22
AD.DHS	S4_36313455	4	36313455	C/T	0.0217391	9.4464e-05	3.28166	GRMZM2G089086	Magnesium transporter CorA-like family protein	22
AD.WW	S4_36313455	4	36313455	C/T	0.0217391	3.46085e-05	5.4238	GRMZM2G089086	Magnesium transporter CorA-like family protein	27
AD.DHS	S4_36411175	4	36411175	A/G	0.42037	8.34136e-06	4.37825	GRMZM2G131473	Methionine aminopeptidase	22
AD.DHS	S4_36414305	4	36414305	T/C	0.389925	9.41754e-05	3.86004	GRMZM2G131595		22	ZFL1	399743	Integrator (Dong et al 2012)
AD.DHS	S4_36414587	4	36414587	G/A	0.392857	7.18128e-05	2.11923	GRMZM2G131595		22
AD.WW	S4_36729358	4	36729358	C/T	0.0773585	1.94224e-05	11.2854	Intergenic		27
AD.WW	S4_44750690	4	44750690	G/A	0.394643	9.79683e-05	4.6113	GRMZM5G896883	Methylthioadenosine nucleosidase 1	27
AD.WW	S4_62236054	4	62236054	C/G	0.193966	6.63579e-05	1.36459	Intergenic		28
AD.WW	S4_6609315	4	6609315	C/T	0.429091	5.86372e-05	3.84547	GRMZM2G133756	SNARE associated Golgi protein family	26
AD.WW	S4_6609334	4	6609334	C/T	0.429091	5.86372e-05	3.84547	GRMZM2G133756	SNARE associated Golgi protein family	26
AD.DS	S1_4551508	1	4551508	C/T	0.0132743	7.17499e-05	1.98617	Intergenic		1
AD.DS	S1_4551511	1	4551511	G/A	0.0132743	7.17499e-05	1.98617	Intergenic		1
AD.DS	S1_5518339	1	5518339	C/G	0.264228	4.20874e-05	4.32184	GRMZM2G055737	Ovate family protein	1
AD.DS	S1_12872701	1	12872701	G/T	0.0222222	4.28612e-05	7.22047	Intergenic		1
AD.DS	S1_12975847	1	12975847	A/C	0.35206	2.54591e-06	5.30443	GRMZM2G172448		1
AD.DS	S1_19911700	1	19911700	G/A	0.197266	7.07041e-05	3.10943	GRMZM2G015571	Mitochondrial substrate carrier family protein	1
AD.DS	S1_20095772	1	20095772	G/C	0.489224	5.1299e-05	0.838389	GRMZM2G003466	Ethylene-responsive transcription factor	1
AD.DS	S1_30215825	1	30215825	A/G	0.0471698	2.04338e-05	2.5403	Intergenic		2
AD.DS	S1_43106781	1	43106781	C/G	0.458824	6.25347e-05	6.11401	GRMZM2G338131	Glutathione transferase lambda 2	2
AD.DS	S1_43106806	1	43106806	A/C	0.458824	6.25347e-05	6.11401	GRMZM2G338131	Glutathione transferase lambda 2	2
AD.DS	S1_43588762	1	43588762	A/C	0.0194805	8.14852e-05	10.0399	Intergenic		2
AD.DS	S1_43588802	1	43588802	C/A	0.0108696	5.6527e-05	12.8696	Intergenic		2
AD.DS	S1_45949610	1	45949610	G/A	0.209964	5.22882e-05	1.2716	GRMZM2G007206	Tetraspanin family protein	2
AD.DS	S1_68561770	1	68561770	T/C	0.0794224	5.07455e-05	3.5482	GRMZM2G077897		3
AD.DS	S1_70772343	1	70772343	A/C	0.286517	9.44673e-05	1.22681	GRMZM2G142390	Protein kinase superfamily protein	3
AD.DS	S1_71020170	1	71020170	A/T	0.0663082	9.60372e-05	3.0301	GRMZM2G110076	TATA binding protein associated factor 21kDa subunit	3
AD.DS	S1_82703052	1	82703052	C/T	0.174377	9.10888e-05	3.56059	GRMZM2G506660	CrRLK1L-1 subfamily	3
AD.DS	S1_82797407	1	82797407	G/A	0.175	7.29401e-05	5.60656	GRMZM2G040068		3
AD.DS	S1_84293956	1	84293956	G/T	0.0218182	7.8195e-05	0.274849	GRMZM2G040743	Calmodulin-domain protein kinase	3
AD.DS	S1_93074797	1	93074797	T/C	0.277108	3.19002e-05	0.631882	Intergenic		4
AD.DS	S1_93075053	1	93075053	C/G	0.409953	3.4523e-05	0.646327	Intergenic		4
AD.DS	S1_93075087	1	93075087	C/G	0.462085	2.13603e-06	1.56992	Intergenic		4
AD.DS	S1_93075094	1	93075094	A/T	0.462085	2.13603e-06	1.56992	Intergenic		4
AD.DS	S1_93075095	1	93075095	A/C	0.462085	2.13603e-06	1.56992	Intergenic		4
AD.DS	S1_110975675	1	110975675	G/C	0.290541	7.70118e-05	2.86206	GRMZM2G154216		4
AD.DS	S1_115181343	1	115181343	A/T	0.473118	9.3168e-05	1.24058	GRMZM2G069098	MATE efflux family protein	5
AD.DS	S1_116720749	1	116720749	C/T	0.275109	4.03286e-05	2.1145	Intergenic		5
AD.DS	S1_118067114	1	118067114	C/T	0.18894	5.91626e-06	1.5393	Intergenic		5
AD.DS	S1_119412862	1	119412862	G/A	0.301471	3.34063e-05	1.33716	GRMZM2G003909	Pollen Ole e I allergen and extensin family protein precursor	5
AD.DS	S1_119412951	1	119412951	C/T	0.364286	1.97306e-06	1.82574	GRMZM2G003909	Pollen Ole e I allergen and extensin family protein precursor	5
AD.DS	S1_119412976	1	119412976	G/T	0.368705	3.90123e-06	0.842776	GRMZM2G003909	Pollen Ole e I allergen and extensin family protein precursor	5
AD.DS	S1_119413335	1	119413335	G/A	0.207143	8.61556e-05	0.517364	GRMZM2G003909	Pollen Ole e I allergen and extensin family protein precursor	5
AD.DS	S1_119693856	1	119693856	G/T	0.399628	2.45815e-05	1.80191	Intergenic		5
AD.DS	S1_140960558	1	140960558	C/G	0.318182	2.53508e-06	11.039	Intergenic		6
AD.DS	S1_140961510	1	140961510	A/G	0.274194	1.56657e-05	8.25615	GRMZM2G157127		6
AD.DS	S1_140961511	1	140961511	A/C	0.227823	3.24375e-05	4.72446	GRMZM2G157127		6
AD.DS	S1_140961531	1	140961531	C/T	0.274194	1.56657e-05	8.25615	GRMZM2G157127		6
AD.DS	S1_140961538	1	140961538	C/T	0.227823	3.24375e-05	4.72446	GRMZM2G157127		6
AD.DS	S1_145509646	1	145509646	G/A	0.208678	4.80792e-06	9.21283	Intergenic		6
AD.DS	S1_145509822	1	145509822	G/A	0.200803	9.52061e-05	12.0999	Intergenic		6
AD.DS	S1_148453754	1	148453754	C/A	0.129893	3.94153e-05	2.40695	GRMZM2G135045	Metallopeptidase M24 family protein	6
AD.DS	S1_148453786	1	148453786	C/T	0.129893	3.94153e-05	2.40695	GRMZM2G135045	Metallopeptidase M24 family protein	6
AD.DS	S1_148455852	1	148455852	G/A	0.130357	4.52112e-05	1.93137	GRMZM2G135045	Metallopeptidase M24 family protein	6
AD.DS	S1_148514616	1	148514616	G/T	0.179078	5.25233e-05	2.89356	GRMZM2G382557	Pectin lyase-like superfamily protein	6
AD.DS	S1_148514994	1	148514994	A/G	0.369963	5.94627e-05	0.521039	GRMZM2G382557	Pectin lyase-like superfamily protein	6
AD.DS	S1_148515336	1	148515336	G/T	0.389734	3.21968e-05	0.581777	GRMZM2G382557	Pectin lyase-like superfamily protein	6
AD.DS	S1_151587628	1	151587628	T/A	0.0299625	3.2322e-07	3.48555	Intergenic		6
AD.DS	S1_160818098	1	160818098	G/A	0.473022	1.05227e-05	0.756293	GRMZM2G139328		6
AD.DS	S1_167897876	1	167897876	A/C	0.473214	1.00438e-05	7.70498	GRMZM2G130374	WRKY DNA-binding protein	7
AD.DS	S1_167898055	1	167898055	T/C	0.452652	5.18807e-05	7.30264	GRMZM2G130374	WRKY DNA-binding protein	7
AD.DS	S1_168411650	1	168411650	G/C	0.314741	6.75253e-05	10.328	GRMZM2G018472	Helix-loop-helix DNA-binding domain containing protei	7
AD.DS	S1_168431489	1	168431489	G/T	0.353571	9.46874e-05	10.659	GRMZM2G165090	Helix-loop-helix DNA-binding domain containing protein	7
AD.DS	S1_188904385	1	188904385	C/A	0.461089	4.4049e-06	10.7017	Intergenic		8
AD.DS	S1_188904525	1	188904525	A/C	0.487085	3.55719e-05	7.94961	Intergenic		8
AD.DS	S1_188904526	1	188904526	T/G	0.442149	8.14812e-06	5.58737	Intergenic		8
AD.DS	S1_188904528	1	188904528	A/G	0.435685	2.02737e-05	4.70242	Intergenic		8
AD.DS	S1_189087523	1	189087523	T/C	0.106762	1.32653e-05	0.100535	Intergenic		8
AD.DS	S1_223215364	1	223215364	A/C	0.0349345	4.17348e-05	3.45456	GRMZM2G150351		9
AD.DS	S1_226218755	1	226218755	T/C	0.355311	5.5365e-05	0.60184	AC213521.3_FG005	Glutamyl-tRNA reductase family protein	9
AD.DS	S1_254807001	1	254807001	C/T	0.3083	8.4536e-05	11.3462	GRMZM2G352695		10
AD.DS	S1_286338918	1	286338918	C/T	0.0952381	7.89186e-05	11.9935	GRMZM2G011385	LOB domain-containing protein	11
AD.DS	S2_1960042	2	1960042	A/T	0.0770833	3.86034e-05	1.64275	GRMZM2G367115		12
AD.DS	S2_10210691	2	10210691	C/A	0.0115385	4.86399e-05	6.22965	GRMZM5G817886	Pyridoxal phosphate (PLP)-dependent transferases superfamily protein	12
AD.DS	S2_30817438	2	30817438	T/C	0.279197	9.83315e-05	2.73985	GRMZM2G342509	Leucine-rich repeat (LRR) family protein	13
AD.DS	S2_33507214	2	33507214	A/T	0.0840909	1.2752e-05	1.0943	GRMZM2G051921	Chitinase family protein precursor	13
AD.DS	S2_188531969	2	188531969	G/A	0.235808	8.71277e-05	4.87891	GRMZM2G009478	BES1-interacting Myc-like protein	14
AD.DS	S2_195909489	2	195909489	G/T	0.140569	1.92795e-05	7.36094	GRMZM2G130278	ER lumen protein retaining receptor family protein	14
AD.DS	S2_205837252	2	205837252	G/C	0.439815	5.11432e-06	11.0821	Intergenic		14
AD.DS	S2_207636197	2	207636197	T/C	0.482759	8.16791e-05	2.11868	GRMZM2G062156	Polyol/monosaccharide transporter 5	14
AD.DS	S3_3887514	3	3887514	T/A	0.112727	6.95956e-06	1.99074	GRMZM2G093405		15
AD.DS	S3_5578799	3	5578799	T/A	0.0528302	3.30437e-06	5.33672	Intergenic		15
AD.DS	S3_12284532	3	12284532	A/G	0.391844	7.67977e-05	3.06146	GRMZM2G066440	DEAD box RNA helicase family protein	15
AD.DS	S3_12284533	3	12284533	C/T	0.390071	9.21546e-05	3.10678	GRMZM2G066440	DEAD box RNA helicase family protein	15
AD.DS	S3_12284552	3	12284552	T/C	0.390071	9.18266e-05	3.1274	GRMZM2G066440	DEAD box RNA helicase family protein	15
AD.DS	S3_12284553	3	12284553	G/A	0.391844	6.3094e-05	3.12403	GRMZM2G066440	DEAD box RNA helicase family protein	15
AD.DS	S3_12289817	3	12289817	A/T	0.32996	5.90436e-05	2.4082	GRMZM2G066413	Glucose-6-phosphate/phosphate translocator-related	15
AD.DS	S3_27774151	3	27774151	T/G	0.322642	8.07478e-06	1.75174	GRMZM2G426917	Protein kinase superfamily protein	16	ZCN10	626315	PEBP gene family (Danilevskaya et al 2008)
AD.DS	S3_34371334	3	34371334	C/T	0.138498	3.66036e-05	4.39582	Intergenic		16
AD.DS	S3_50210042	3	50210042	C/T	0.46861	7.10297e-05	1.81783	Intergenic		17
AD.DS	S3_86197938	3	86197938	G/A	0.0413043	7.15101e-05	1.34112	Intergenic		18
AD.DS	S3_86197954	3	86197954	C/T	0.0434783	7.31662e-05	1.3721	Intergenic		18
AD.DS	S3_114352129	3	114352129	G/A	0.231047	8.74053e-05	0.562652	GRMZM2G105991	UDP-glucosyl transferase 88A1	19
AD.DS	S3_114352201	3	114352201	G/T	0.232472	2.19513e-05	0.750558	GRMZM2G105991	UDP-glucosyl transferase 88A1	19
AD.DS	S3_119134082	3	119134082	C/A	0.0797101	2.38811e-05	1.40993	Intergenic		19
AD.DS	S3_130049683	3	130049683	C/T	0.150943	7.03363e-05	1.8541	GRMZM2G040750		19
AD.DS	S3_168838080	3	168838080	G/A	0.0663082	8.18624e-05	0.58598	GRMZM2G156861	lox1 (lipoxygenase 1)	20
AD.DS	S3_175518367	3	175518367	T/A	0.422932	2.75253e-05	2.0723	GRMZM2G149788		20
AD.DS	S3_175518373	3	175518373	G/T	0.422932	2.75253e-05	2.0723	GRMZM2G149788		20
AD.DS	S3_208902695	3	208902695	A/C	0.291322	2.82702e-05	0.529589	GRMZM2G092152	THAP domain-containing protein	21
AD.DS	S3_210583941	3	210583941	G/A	0.073741	3.16243e-05	3.07188	GRMZM2G031882	Homeobox domain containing protein	21
AD.DS	S3_217571950	3	217571950	C/A	0.154275	5.98358e-05	3.61849	GRMZM2G480686 (F)		21
AD.DS	S3_217571950	3	217571950	C/A	0.154275	5.98358e-05	3.61849	GRMZM2G480687 (R)		21
AD.DS	S3_219412292	3	219412292	G/T	0.246964	5.86124e-05	12.0558	GRMZM2G061695	ZmGR2c (gibberellin responsive1)	21
AD.DS	S3_227824603	3	227824603	C/G	0.316176	1.23022e-05	8.23112	GRMZM2G086730	MDR-like ABC transporter	21
AD.DS	S4_15015854	4	15015854	G/T	0.0528634	9.72572e-06	2.7158	GRMZM2G025109	Cysteine/Histidine-rich C1 domain family protein	22
AD.DS	S4_15015855	4	15015855	C/A	0.0528634	9.72572e-06	2.7158	GRMZM2G025109	Cysteine/Histidine-rich C1 domain family protein	22
AD.DS	S4_18911068	4	18911068	C/A	0.179245	4.17297e-05	0.423709	GRMZM2G160013 (R)	ELMO/CED-12 family protein	22
AD.DS	S4_18911068	4	18911068	C/A	0.179245	4.17297e-05	0.423709	GRMZM2G459532 (F)	Tetratricopeptide repeat (TPR)-like superfamily protein	22
AD.DS	S4_35255128	4	35255128	G/A	0.0107914	8.74158e-05	2.49606	Intergenic		23	ZmCCA1, ZmLHY2	2743346	Circadian clock (Dong et al 2012)
AD.DS	S4_44750017	4	44750017	G/C	0.465753	2.23266e-07	6.81162	GRMZM5G896883	Methylthioadenosine nucleosidase 1	23
AD.DS	S4_44750656	4	44750656	C/T	0.304965	2.9084e-07	2.55972	GRMZM5G896883	Methylthioadenosine nucleosidase 1	23
AD.DS	S4_44750690	4	44750690	G/A	0.394643	1.80222e-05	4.09627	GRMZM5G896883	Methylthioadenosine nucleosidase 1	23
AD.DS	S4_44750709	4	44750709	T/G	0.304965	2.9084e-07	2.55972	GRMZM5G896883	Methylthioadenosine nucleosidase 1	23
AD.DS	S4_44750710	4	44750710	G/T	0.302491	1.72929e-07	2.59406	GRMZM5G896883	Methylthioadenosine nucleosidase 1	23
AD.DS	S4_44750711	4	44750711	A/T	0.308244	2.09705e-07	3.68086	GRMZM5G896883	Methylthioadenosine nucleosidase 1	23
AD.DS	S4_44750713	4	44750713	G/T	0.306452	2.96684e-07	3.6593	GRMZM5G896883	Methylthioadenosine nucleosidase 1	23
AD.DS	S4_44750714	4	44750714	A/T	0.308244	2.09705e-07	3.68086	GRMZM5G896883	Methylthioadenosine nucleosidase 1	23
AD.DS	S4_44780548	4	44780548	G/A	0.368705	8.23922e-05	4.8647	AC233751.1_FG002	SBP (Squamosa promoter-binding)-box gene family member	23
AD.DS	S4_99990159	4	99990159	C/G	0.0236364	6.61438e-05	10.6462	Intergenic		24
AD.DS	S4_101891220	4	101891220	G/A	0.014652	4.68075e-05	9.69299	Intergenic		24
AD.DS	S4_101891228	4	101891228	G/A	0.014652	4.68075e-05	9.69299	Intergenic		24
AD.DS	S4_123666341	4	123666341	C/A	0.387097	4.21643e-05	7.1423	GRMZM2G000380	Myosin heavy chain-related protein	25
AD.DS	S4_147788467	4	147788467	T/G	0.20354	7.47218e-05	1.17886	GRMZM2G496770	MYB family transcription factor	26
AD.DS	S4_151921939	4	151921939	T/C	0.133452	9.71322e-05	4.6824	AC204891.4_FG001		26
AD.DS	S4_152397044	4	152397044	G/A	0.0763636	8.08355e-06	7.61177	GRMZM2G026922 (R)		26
AD.DS	S4_152397044	4	152397044	G/A	0.0763636	8.08355e-06	7.61177	GRMZM2G323719 (F)	N-acetyl-l-glutamate kinase	26
AD.DS	S4_152397224	4	152397224	C/T	0.0747331	6.65141e-05	4.53727	GRMZM2G026922 (R)		26
AD.DS	S4_152397224	4	152397224	C/T	0.0747331	6.65141e-05	4.53727	GRMZM2G323719 (F)	N-acetyl-l-glutamate kinase	26
AD.DS	S4_153839378	4	153839378	A/C	0.272908	4.45883e-06	4.42694	Intergenic		26
AD.DS	S4_155805417	4	155805417	C/T	0.171533	4.92576e-05	2.31792	GRMZM2G124566	Growth-regulating factor	26
AD.DS	S4_161914040	4	161914040	G/C	0.01417	1.08533e-05	13.3531	Intergenic		26
AD.DS	S4_174847670	4	174847670	C/T	0.267635	6.68031e-06	3.55286	Intergenic		27
AD.DS	S4_213332205	4	213332205	C/A	0.129893	1.21608e-05	5.45136	GRMZM2G079365	bZIP transcription factor domain containing protein	28
AD.DS	S4_213332225	4	213332225	C/A	0.128114	2.24711e-05	5.1608	GRMZM2G079365	bZIP transcription factor domain containing protein	28
AD.DS	S4_239683672	4	239683672	G/A	0.315603	8.94534e-05	4.27691	GRMZM2G006197		29
AD.DS	S5_1491200	5	1491200	C/T	0.0310078	8.5308e-05	1.66282	GRMZM2G125271	Ribosomal protein S4 (RPS4A) family protein	30
AD.DS	S5_5199131	5	5199131	A/G	0.0283401	1.33349e-05	1.9836	Intergenic		30
AD.DS	S5_5199132	5	5199132	C/G	0.027668	3.29814e-05	1.36502	Intergenic		30
AD.DS	S5_9106856	5	9106856	A/G	0.253138	1.64694e-05	3.07857	Intergenic		30	PhyA2	995063	Phytochrome/Light transduction (Dong et al 2012)
AD.DS	S5_9106901	5	9106901	A/T	0.234657	4.37736e-05	1.95161	Intergenic		30	PhyA2	995018	Phytochrome/Light transduction (Dong et al 2012)
AD.DS	S5_9106909	5	9106909	T/G	0.234657	4.37736e-05	1.95161	Intergenic		30	PhyA2	995010	Phytochrome/Light transduction (Dong et al 2012)
AD.DS	S5_16426506	5	16426506	G/A	0.0492126	3.56108e-05	1.96734	GRMZM2G166109		30
AD.DS	S5_25025137	5	25025137	G/C	0.15343	3.796e-05	0.0910989	Intergenic		31
AD.DS	S5_25039619	5	25039619	T/A	0.0242915	6.52151e-05	5.87246	Intergenic		31
AD.DS	S5_59348473	5	59348473	A/G	0.115108	4.28821e-05	3.24799	GRMZM2G017933	F-box domain containing protein	32
AD.DS	S5_70044093	5	70044093	G/T	0.0510949	2.53021e-05	1.63083	GRMZM2G098370	UDP-glucose pyrophosphorylase 2	32
AD.DS	S5_70044110	5	70044110	C/A	0.0537037	8.60084e-06	3.74073	GRMZM2G098370	UDP-glucose pyrophosphorylase 2	32
AD.DS	S5_70623788	5	70623788	G/T	0.261566	1.08176e-05	5.54066	Intergenic		32
AD.DS	S5_71902109	5	71902109	C/T	0.0790514	6.86979e-05	1.88839	GRMZM2G141911	Cellulase 2	32
AD.DS	S5_77255325	5	77255325	G/C	0.261811	6.58804e-05	5.08972	GRMZM2G015578	Ggamma-subunit 1	32
AD.DS	S5_82097230	5	82097230	A/G	0.135802	3.40182e-05	6.14807	GRMZM2G024882	RNA helicase, ATP-dependent, SK12/DOB1 protein	33
AD.DS	S5_150933538	5	150933538	T/A	0.106464	5.38038e-05	6.97883	GRMZM2G047918	Integrase-type DNA-binding superfamily protein	34	ZCN13	935288	PEBP gene family (Danilevskaya et al 2008)
AD.DS	S5_167253324	5	167253324	G/T	0.220803	8.08389e-05	8.37639	Intergenic		34
AD.DS	S5_169818535	5	169818535	G/T	0.153543	8.0331e-05	0.226529	Intergenic		34
AD.DS	S5_171050862	5	171050862	A/G	0.446429	2.2219e-05	2.49218	GRMZM2G088543		35
AD.DS	S5_172920922	5	172920922	C/A	0.0309091	1.45069e-05	4.48976	GRMZM2G094067	Xylem NAC domain 1	35
AD.DS	S5_172951767	5	172951767	A/T	0.15859	1.14474e-05	4.14478	Intergenic		35
AD.DS	S5_175218744	5	175218744	C/T	0.0268199	2.6982e-05	4.29026	Intergenic		35
AD.DS	S5_175218787	5	175218787	C/T	0.0265152	9.43828e-05	4.2442	Intergenic		35
AD.DS	S5_176109104	5	176109104	G/A	0.322835	2.70504e-05	10.5522	GRMZM2G040481	Ethylene insensitive 3 family protein	35
AD.DS	S5_183430929	5	183430929	A/G	0.465909	8.1478e-05	5.36375	GRMZM2G027105	RNA recognition motif and CCHC-type zinc finger domains containing protein, splicing factor	35
AD.DS	S5_186413910	5	186413910	T/C	0.428571	8.58907e-05	0.969445	GRMZM2G095904	MYB family transcription factor	35
AD.DS	S5_206847635	5	206847635	C/T	0.0200893	6.22516e-06	3.61358	Intergenic		36
AD.DS	S5_211444355	5	211444355	G/A	0.373494	1.59054e-05	4.17662	GRMZM5G862882	Cation efflux family protein	36
AD.DS	S5_213534311	5	213534311	G/C	0.404851	1.41138e-06	5.56076	GRMZM5G879749	Alpha/beta-Hydrolases superfamily protein	36
AD.DS	S5_214536767	5	214536767	G/A	0.03663	2.41599e-05	4.13698	GRMZM2G163195	Glycosyltransferase family protein 2	36
AD.DS	S5_215064653	5	215064653	T/A	0.160142	7.00893e-05	1.90793	GRMZM5G851655		36
AD.DS	S6_2428162	6	2428162	G/A	0.0921986	2.3551e-05	0.279511	GRMZM2G552322	Loricrin-related	37
AD.DS	S6_2428198	6	2428198	G/A	0.0957447	5.12198e-05	0.278177	GRMZM2G552322	Loricrin-related	37
AD.DS	S6_2429220	6	2429220	G/A	0.090566	5.2183e-05	0.335192	GRMZM2G552322	Loricrin-related	37
AD.DS	S6_24604457	6	24604457	G/A	0.0145985	3.37607e-05	1.74623	Intergenic		38
AD.DS	S6_57748801	6	57748801	G/A	0.403226	7.30434e-05	3.36573	GRMZM2G429113	Extra-large GTP-binding protein 3	39
AD.DS	S6_63919760	6	63919760	C/G	0.161765	1.9355e-05	2.36895	GRMZM2G052812	NAD(P)-linked oxidoreductase superfamily protein	39
AD.DS	S6_63921270	6	63921270	T/C	0.159926	4.06966e-05	2.77768	GRMZM2G052812	NAD(P)-linked oxidoreductase superfamily protein	39
AD.DS	S6_68202041	6	68202041	G/T	0.147679	3.19399e-06	4.86548	GRMZM2G073023	Cornichon family protein	39
AD.DS	S6_78830282	6	78830282	T/A	0.0218182	3.85943e-05	1.26862	Intergenic		40
AD.DS	S6_79555982	6	79555982	T/C	0.212454	1.65176e-05	1.14453	Intergenic		40
AD.DS	S6_109022906	6	109022906	T/C	0.0285171	8.00147e-05	0.731962	Intergenic		41
AD.DS	S6_117824054	6	117824054	G/A	0.024911	9.51161e-05	4.79429	GRMZM2G431708	NAD binding domain of 6-phosphogluconate dehydrogenase containing protein	41
AD.DS	S6_163179239	6	163179239	G/A	0.0230769	3.38611e-05	0.941177	GRMZM2G481261	2Fe-2S ferredoxin-like superfamily protein	42
AD.DS	S6_163179247	6	163179247	C/T	0.0230769	3.38611e-05	0.941177	GRMZM2G481261	2Fe-2S ferredoxin-like superfamily protein	42
AD.DS	S7_1933547	7	1933547	C/T	0.0209924	2.70475e-05	6.16238	GRMZM2G018926	PHD finger family protein	43	ZAP1b	129034	Integrator (Dong et al 2012)
AD.DS	S7_63112319	7	63112319	C/A	0.0338983	7.29551e-05	7.64624	Intergenic		44
AD.DS	S7_132085818	7	132085818	C/T	0.481405	8.76241e-05	5.97256	Intergenic		45
AD.DS	S7_143188775	7	143188775	G/T	0.0953237	2.38982e-05	1.31958	GRMZM2G104608	DNA photolyases;DNA photolyases	45
AD.DS	S7_144027527	7	144027527	G/A	0.259857	9.53826e-05	8.65935	GRMZM2G125448	Hydroxycinnamoyl-CoA shikimate/quinate hydroxycinnamoyl transferase	45
AD.DS	S7_144027605	7	144027605	G/C	0.337037	4.79124e-06	12.2892	GRMZM2G125448	Hydroxycinnamoyl-CoA shikimate/quinate hydroxycinnamoyl transferase	45
AD.DS	S7_145969328	7	145969328	C/T	0.0868794	5.52008e-05	0.961534	GRMZM2G146240		45
AD.DS	S7_153604413	7	153604413	G/A	0.0887681	5.94029e-05	8.78927	GRMZM2G360949	ARM repeat superfamily protein	46
AD.DS	S7_153730023	7	153730023	G/T	0.0152091	6.32429e-05	0.311497	Intergenic		46
AD.DS	S7_167601268	7	167601268	C/A	0.0227273	5.34645e-05	7.1258	Intergenic		46
AD.DS	S7_168388262	7	168388262	G/T	0.236559	3.60535e-05	10.3445	GRMZM2G177715	Tetratricopeptide repeat (TPR)-like superfamily protein	46
AD.DS	S7_168399561	7	168399561	A/G	0.329588	6.17148e-05	10.9826	Intergenic		46
AD.DS	S7_171043459	7	171043459	C/G	0.0890909	6.41572e-05	2.92703	GRMZM2G326263	Pentatricopeptide repeat (PPR-like) superfamily protein	46
AD.DS	S7_171046880	7	171046880	G/C	0.337607	7.73077e-05	0.754689	GRMZM2G326270	Haloacid dehalogenase-like hydrolase (HAD) superfamily protein	46
AD.DS	S8_4791935	8	4791935	G/C	0.401119	4.39084e-06	2.52021	Intergenic		47
AD.DS	S8_4791937	8	4791937	T/C	0.38764	4.93576e-06	2.32104	Intergenic		47
AD.DS	S8_4791939	8	4791939	A/C	0.399628	2.99516e-06	2.38227	Intergenic		47
AD.DS	S8_4791942	8	4791942	G/A	0.366142	2.31052e-05	1.72209	Intergenic		47
AD.DS	S8_24530429	8	24530429	C/T	0.192029	1.05624e-05	3.18034	GRMZM2G467370		47	ZCN14	807959	PEBP gene family (Danilevskaya et al 2008)
AD.DS	S8_24721358	8	24721358	G/C	0.237089	8.62912e-05	3.65524	GRMZM2G047139	GDSL-like Lipase/Acylhydrolase superfamily protein	47	ZCN14	617030	PEBP gene family (Danilevskaya et al 2008)
AD.DS	S8_26868993	8	26868993	C/T	0.197133	3.33065e-05	4.02927	GRMZM2G127650	S-locus lectin protein kinase family protein	48
AD.DS	S8_34664126	8	34664126	C/G	0.45922	3.87258e-05	2.70865	GRMZM2G051522	Transcription factor-related	48
AD.DS	S8_35001509	8	35001509	G/C	0.163669	6.19884e-05	6.31683	GRMZM2G331566	Glycosyl hydrolase 9B13	48
AD.DS	S8_35001523	8	35001523	C/T	0.163669	6.19884e-05	6.31683	GRMZM2G331566	Glycosyl hydrolase 9B13	48
AD.DS	S8_35001529	8	35001529	G/C	0.163669	6.19884e-05	6.31683	GRMZM2G331566	Glycosyl hydrolase 9B13	48
AD.DS	S8_35001533	8	35001533	T/G	0.163669	6.19884e-05	6.31683	GRMZM2G331566	Glycosyl hydrolase 9B13	48
AD.DS	S8_35001538	8	35001538	T/C	0.163669	6.19884e-05	6.31683	GRMZM2G331566	Glycosyl hydrolase 9B13	48
AD.DS	S8_35002848	8	35002848	C/T	0.196809	4.31069e-06	7.13586	GRMZM2G331566	Glycosyl hydrolase 9B13	48
AD.DS	S8_35003034	8	35003034	C/T	0.222628	5.42159e-05	8.12965	GRMZM2G331566	Glycosyl hydrolase 9B13	48
AD.DS	S8_35003037	8	35003037	G/A	0.222628	5.42159e-05	8.12965	GRMZM2G331566	Glycosyl hydrolase 9B13	48
AD.DS	S8_35003061	8	35003061	G/C	0.222628	5.42159e-05	8.12965	GRMZM2G331566	Glycosyl hydrolase 9B13	48
AD.DS	S8_35003118	8	35003118	C/T	0.198582	1.70553e-06	6.75717	GRMZM2G331566	Glycosyl hydrolase 9B13	48
AD.DS	S8_35003139	8	35003139	G/A	0.196809	3.11232e-06	6.63863	GRMZM2G331566	Glycosyl hydrolase 9B13	48
AD.DS	S8_35003169	8	35003169	T/C	0.367521	3.32478e-05	7.52008	GRMZM2G331566	Glycosyl hydrolase 9B13	48
AD.DS	S8_35003178	8	35003178	T/C	0.378261	1.95021e-05	6.47302	GRMZM2G331566	Glycosyl hydrolase 9B13	48
AD.DS	S8_36908752	8	36908752	C/A	0.203422	9.98652e-05	5.3365	Intergenic		48
AD.DS	S8_36908758	8	36908758	T/C	0.203422	9.98652e-05	5.3365	Intergenic		48
AD.DS	S8_36908760	8	36908760	G/A	0.203422	9.98652e-05	5.3365	Intergenic		48
AD.DS	S8_36908766	8	36908766	T/A	0.203422	9.98652e-05	5.3365	Intergenic		48
AD.DS	S8_36908768	8	36908768	C/T	0.203422	9.98652e-05	5.3365	Intergenic		48
AD.DS	S8_36908773	8	36908773	T/A	0.203422	9.98652e-05	5.3365	Intergenic		48
AD.DS	S8_40838821	8	40838821	G/A	0.182186	5.5317e-05	2.32042	Intergenic		48
AD.DS	S8_59975030	8	59975030	G/T	0.438182	9.09803e-05	8.61261	GRMZM2G023840	Peroxidase superfamily protein	49
AD.DS	S8_59975033	8	59975033	G/C	0.438182	9.09803e-05	8.61261	GRMZM2G023840	Peroxidase superfamily protein	49
AD.DS	S8_62991913	8	62991913	C/A	0.386194	2.56005e-06	0.921178	GRMZM2G109651	Transcription initiation factor IIB	49
AD.DS	S8_62991914	8	62991914	T/C	0.386194	2.56005e-06	0.921178	GRMZM2G109651	Transcription initiation factor IIB	49
AD.DS	S8_62991915	8	62991915	T/C	0.386194	2.56005e-06	0.921178	GRMZM2G109651	Transcription initiation factor IIB	49
AD.DS	S8_62998289	8	62998289	A/G	0.498008	6.06851e-05	1.11488	GRMZM2G109651	Transcription initiation factor IIB	49
AD.DS	S8_62998290	8	62998290	T/G	0.498008	6.06851e-05	1.11488	GRMZM2G109651	Transcription initiation factor IIB	49
AD.DS	S8_62998313	8	62998313	C/G	0.482833	2.93715e-07	3.9474	GRMZM2G109651	Transcription initiation factor IIB	49
AD.DS	S8_62998364	8	62998364	G/A	0.495652	3.71227e-05	2.57415	GRMZM2G109651	Transcription initiation factor IIB	49
AD.DS	S8_62998618	8	62998618	A/T	0.486364	3.04869e-05	4.79088	GRMZM2G109651	Transcription initiation factor IIB	49
AD.DS	S8_63554008	8	63554008	C/T	0.36194	4.48978e-05	3.79907	GRMZM2G119693	MYB DNA-binding domain containing protein	49
AD.DS	S8_66561354	8	66561354	C/T	0.158929	6.33793e-05	2.44256	GRMZM2G092147		49
AD.DS	S8_67724305	8	67724305	A/G	0.330357	1.97342e-05	4.67707	GRMZM2G043764	ABI five binding protein	49
AD.DS	S8_73852395	8	73852395	T/C	0.210145	1.66729e-05	2.71072	GRMZM2G002034	Pectin lyase-like superfamily protein	49
AD.DS	S8_73852396	8	73852396	G/A	0.211679	2.45887e-05	2.95773	GRMZM2G002034	Pectin lyase-like superfamily protein	49
AD.DS	S8_73852432	8	73852432	C/G	0.206204	3.82435e-05	4.17564	GRMZM2G002034	Pectin lyase-like superfamily protein	49
AD.DS	S8_73852441	8	73852441	C/A	0.492727	3.2346e-06	0.610376	GRMZM2G002034	Pectin lyase-like superfamily protein	49
AD.DS	S8_76529897	8	76529897	G/C	0.240942	1.82741e-05	3.90372	Intergenic		49
AD.DS	S8_76534799	8	76534799	G/A	0.252918	6.77605e-05	4.63593	Intergenic		49
AD.DS	S8_76644334	8	76644334	T/C	0.250896	5.35149e-06	5.07578	GRMZM2G338696	Rubredoxin-like superfamily protein	49
AD.DS	S8_77725407	8	77725407	C/A	0.244604	8.22996e-07	4.41956	Intergenic		49
AD.DS	S8_77743885	8	77743885	G/A	0.239362	1.73469e-06	4.44907	GRMZM2G430027	Damaged DNA binding protein 1A	49
AD.DS	S8_77746276	8	77746276	T/C	0.240072	1.06152e-05	4.87791	GRMZM2G128981		49
AD.DS	S8_77747050	8	77747050	T/A	0.258929	9.40787e-07	6.13438	GRMZM2G128981		49
AD.DS	S8_77747491	8	77747491	A/G	0.311567	1.3939e-05	1.50471	GRMZM2G128981		49
AD.DS	S8_77747652	8	77747652	G/C	0.233456	3.03152e-06	4.71186	GRMZM2G128981		49
AD.DS	S8_78074839	8	78074839	A/C	0.232601	3.37497e-06	3.62326	GRMZM2G023418	Eukaryotic translation initiation factor 2 (eIF-2) family protein	49
AD.DS	S8_79341449	8	79341449	A/G	0.232975	3.22347e-05	3.46892	Intergenic		49
AD.DS	S8_79424352	8	79424352	A/T	0.230769	2.79433e-05	3.8253	Intergenic		49
AD.DS	S8_79424520	8	79424520	C/T	0.234657	4.29813e-05	3.42806	GRMZM2G086964	DNAJ heat shock family protein	49
AD.DS	S8_80043675	8	80043675	G/A	0.238971	5.45648e-05	3.61966	GRMZM2G106526	ATP10 protein	50
AD.DS	S8_80044286	8	80044286	C/A	0.250903	1.85275e-05	4.02132	GRMZM2G106526	ATP10 protein	50
AD.DS	S8_80045991	8	80045991	G/T	0.23227	1.3725e-05	3.64194	GRMZM2G106526	ATP10 protein	50
AD.DS	S8_80294725	8	80294725	G/A	0.228723	2.22504e-05	3.53878	GRMZM2G312877	Lactoylglutathione lyase / glyoxalase I family protein	50
AD.DS	S8_80387047	8	80387047	C/T	0.25	1.55506e-05	5.31003	GRMZM2G093323	Mitochondrial substrate carrier family protein	50
AD.DS	S8_80387056	8	80387056	G/T	0.25	1.55506e-05	5.31003	GRMZM2G093323	Mitochondrial substrate carrier family protein	50
AD.DS	S8_80387988	8	80387988	C/T	0.227106	6.19907e-05	3.36365	GRMZM2G093323	Mitochondrial substrate carrier family protein	50
AD.DS	S8_80495607	8	80495607	C/G	0.236462	3.16585e-05	3.55696	GRMZM5G835516	NSP-interacting kinase 1	50
AD.DS	S8_81160138	8	81160138	C/T	0.233696	7.60155e-05	6.82977	GRMZM2G063511	Nodulin MtN21 /EamA-like transporter family protein	50
AD.DS	S8_81160139	8	81160139	C/T	0.233696	7.60155e-05	6.82977	GRMZM2G063511	Nodulin MtN21 /EamA-like transporter family protein	50
AD.DS	S8_81160155	8	81160155	C/A	0.231884	2.53961e-05	7.33011	GRMZM2G063511	Nodulin MtN21 /EamA-like transporter family protein	50
AD.DS	S8_81245243	8	81245243	T/C	0.232143	1.22958e-05	4.29561	GRMZM2G073884	Leucine-rich repeat protein kinase family protein	50
AD.DS	S8_81881034	8	81881034	C/T	0.2375	1.5829e-05	4.209	GRMZM2G509876		50
AD.DS	S8_81881083	8	81881083	G/C	0.229242	6.09802e-05	4.27523	GRMZM2G509876		50
AD.DS	S8_81881084	8	81881084	G/A	0.229242	6.09802e-05	4.27523	GRMZM2G509876		50
AD.DS	S8_82375708	8	82375708	G/A	0.211957	3.94785e-05	3.33773	GRMZM5G868471	LOB domain-containing protein 13	50
AD.DS	S8_82377096	8	82377096	C/T	0.232143	4.11144e-05	3.39422	GRMZM5G868471	LOB domain-containing protein 13	50
AD.DS	S8_82377154	8	82377154	C/A	0.227758	3.82459e-05	3.44526	GRMZM5G868471	LOB domain-containing protein 13	50
AD.DS	S8_82377368	8	82377368	C/G	0.305085	8.08104e-05	2.02561	GRMZM5G868471	LOB domain-containing protein 13	50
AD.DS	S8_82378764	8	82378764	G/A	0.234657	1.21972e-05	3.48892	GRMZM5G809361	Phosphatidylinositolglycan-related	50
AD.DS	S8_82493669	8	82493669	A/T	0.241245	1.90621e-05	4.28068	Intergenic		50
AD.DS	S8_82495445	8	82495445	C/G	0.231317	7.52024e-05	3.20491	GRMZM2G389070		50
AD.DS	S8_82826985	8	82826985	A/G	0.235612	3.20283e-05	3.52176	Intergenic		50
AD.DS	S8_82827016	8	82827016	C/T	0.234767	2.73163e-05	3.76885	Intergenic		50
AD.DS	S8_82837003	8	82837003	C/T	0.229242	4.40632e-05	3.34209	Intergenic		50
AD.DS	S8_82837009	8	82837009	C/A	0.229242	4.40632e-05	3.34209	Intergenic		50
AD.DS	S8_82837040	8	82837040	C/G	0.229242	4.40632e-05	3.34209	Intergenic		50
AD.DS	S8_82837050	8	82837050	G/A	0.229242	4.40632e-05	3.34209	Intergenic		50
AD.DS	S8_82837057	8	82837057	T/A	0.229242	4.40632e-05	3.34209	Intergenic		50
AD.DS	S8_82852454	8	82852454	T/G	0.241697	7.31527e-05	3.31026	GRMZM2G055116	Zinc finger, C3HC4 type domain containing protein	50
AD.DS	S8_82854863	8	82854863	T/C	0.23227	2.35424e-05	3.33647	Intergenic		50
AD.DS	S8_82856407	8	82856407	C/G	0.251838	1.50142e-05	3.45086	Intergenic		50
AD.DS	S8_83335716	8	83335716	A/C	0.242754	2.41396e-05	2.93188	Intergenic		50
AD.DS	S8_83335718	8	83335718	T/C	0.238267	4.06652e-05	2.9695	GRMZM2G104025		50
AD.DS	S8_83335753	8	83335753	A/T	0.227599	1.24287e-05	3.98224	GRMZM2G104025		50
AD.DS	S8_83777783	8	83777783	T/C	0.271739	3.27233e-07	4.39296	Intergenic		50
AD.DS	S8_83777830	8	83777830	C/G	0.271429	1.66322e-06	3.69167	Intergenic		50
AD.DS	S8_85786934	8	85786934	G/A	0.202247	1.79157e-07	5.24305	Intergenic		50
AD.DS	S8_87036118	8	87036118	A/C	0.192171	8.14196e-05	4.28847	GRMZM2G007404	NAD(P)-binding Rossmann-fold superfamily protein	50
AD.DS	S8_87545878	8	87545878	C/G	0.204301	4.40651e-06	5.22031	GRMZM2G068294	Phytochrome A-associated F-box protein	50
AD.DS	S8_87676974	8	87676974	G/T	0.202509	1.76405e-06	6.29508	Intergenic		50
AD.DS	S8_87680818	8	87680818	C/G	0.197417	1.6234e-06	5.89108	Intergenic		50
AD.DS	S8_87706565	8	87706565	C/G	0.217228	4.11556e-06	5.24519	Intergenic		50
AD.DS	S8_90425954	8	90425954	C/G	0.105357	7.60571e-05	2.97864	GRMZM2G159344		50
AD.DS	S8_90426037	8	90426037	C/T	0.108303	7.4522e-05	3.16655	GRMZM2G159344		50
AD.DS	S8_91177578	8	91177578	G/T	0.0199275	1.98638e-06	5.71996	GRMZM5G893547		50
AD.DS	S8_98050081	8	98050081	T/A	0.102837	6.02249e-05	3.29541	GRMZM2G052255		50
AD.DS	S8_132876005	8	132876005	A/G	0.478417	9.90735e-06	10.7041	GRMZM2G056014	cap1 (calcium pump1)	51	ZmRAP2.7	831023	Integrator (Dong et al 2012)
AD.DS	S8_144671881	8	144671881	G/A	0.0467626	4.31426e-05	5.15458	GRMZM2G374065	Extra-large G-protein-related	51
AD.DS	S8_151257047	8	151257047	T/A	0.0460993	6.67901e-05	1.97248	GRMZM2G017305	P-loop containing nucleoside triphosphate hydrolases superfamily protein	51
AD.DS	S8_157722125	8	157722125	C/T	0.05	7.5623e-06	5.13881	Intergenic		52
AD.DS	S8_159798747	8	159798747	G/A	0.217195	5.56013e-05	1.29986	Intergenic		52
AD.DS	S8_164752186	8	164752186	T/A	0.488848	8.5604e-06	4.03468	GRMZM2G172032	Nucleotide-diphospho-sugar transferases superfamily protein	52
AD.DS	S8_166575828	8	166575828	A/G	0.318376	8.51782e-06	0.871729	Intergenic		52
AD.DS	S8_173250081	8	173250081	C/T	0.034	8.80932e-05	3.52343	GRMZM2G153274	PLC-like phosphodiesterases superfamily protein	52	GA2ox1	598700	Gibberellin (GA) (Dong et al 2012)
AD.DS	S9_18313661	9	18313661	C/G	0.145756	5.02404e-07	0.712588	GRMZM5G812228	AMP-dependent synthetase and ligase family protein	53
AD.DS	S9_25248209	9	25248209	G/A	0.0833333	5.26255e-05	4.01199	GRMZM2G071491	Transcriptional corepressor SEUSS	53
AD.DS	S9_94011240	9	94011240	C/G	0.272512	4.13375e-05	6.99801	GRMZM2G087712	Transducin family protein / WD-40 repeat family protein	54
AD.DS	S9_94013047	9	94013047	A/G	0.467672	3.1878e-05	5.19519	GRMZM2G087712	Transducin family protein / WD-40 repeat family protein	54
AD.DS	S9_94036780	9	94036780	A/G	0.330357	4.36351e-05	2.55881	GRMZM2G087806	Ankyrin repeat family protein with DHHC zinc finger domain	54
AD.DS	S9_94037009	9	94037009	A/T	0.325368	3.9794e-05	4.20833	GRMZM2G087806	Ankyrin repeat family protein with DHHC zinc finger domain	54
AD.DS	S9_94037222	9	94037222	G/A	0.321818	8.81258e-05	2.59718	GRMZM2G087806	Ankyrin repeat family protein with DHHC zinc finger domain	54
AD.DS	S9_94038484	9	94038484	G/A	0.427778	2.84679e-05	2.39874	GRMZM2G087806	Ankyrin repeat family protein with DHHC zinc finger domain	54
AD.DS	S9_94178986	9	94178986	A/G	0.339858	7.21204e-05	2.55341	GRMZM2G170927	Inorganic H pyrophosphatase family protein	54	ZmVPP1		Vacuolar-type H+-pyrophosphatase5: variants affect drought tolerance; Wang, X et al. 2016. Nature Genetics pp.doi: 10.1038/ng.3636
AD.DS	S9_94179422	9	94179422	A/G	0.344643	7.42014e-05	3.48071	GRMZM2G170927	Inorganic H pyrophosphatase family protein	54	ZmVPP1		Vacuolar-type H+-pyrophosphatase5: variants affect drought tolerance; Wang, X et al. 2016. Nature Genetics pp.doi: 10.1038/ng.3636
AD.DS	S9_94179530	9	94179530	A/T	0.341071	6.7897e-05	1.77677	GRMZM2G170927	Inorganic H pyrophosphatase family protein	54	ZmVPP1		Vacuolar-type H+-pyrophosphatase5: variants affect drought tolerance; Wang, X et al. 2016. Nature Genetics pp.doi: 10.1038/ng.3636
AD.DS	S9_94182977	9	94182977	C/G	0.335714	7.98345e-05	2.37837	GRMZM2G170927	Inorganic H pyrophosphatase family protein	54	ZmVPP1		Vacuolar-type H+-pyrophosphatase5: variants affect drought tolerance; Wang, X et al. 2016. Nature Genetics pp.doi: 10.1038/ng.3636
AD.DS	S9_96774489	9	96774489	A/G	0.334545	2.41128e-05	0.0803776	GRMZM2G301909	Ubiquitin-specific protease family C19-related protein	54
AD.DS	S9_96774495	9	96774495	A/G	0.332117	5.03517e-05	0.190251	GRMZM2G301909	Ubiquitin-specific protease family C19-related protein	54
AD.DS	S9_116749913	9	116749913	C/T	0.243028	6.83413e-05	4.84805	GRMZM2G094990	Expansin B2	55
AD.DS	S9_119970058	9	119970058	T/C	0.46558	5.31491e-05	3.02372	GRMZM2G035531	VQ motif-containing protein	55
AD.DS	S9_120162831	9	120162831	A/G	0.0376569	7.26818e-05	8.58964	Intergenic		55
AD.DS	S9_120162872	9	120162872	C/G	0.0376569	7.26818e-05	8.58964	Intergenic		55
AD.DS	S9_125564660	9	125564660	C/G	0.325368	8.03105e-05	2.99211	GRMZM2G142999	AP2/B3-like transcriptional factor family protein	55
AD.DS	S9_151987625	9	151987625	T/C	0.0907336	6.24926e-05	4.00568	GRMZM2G358931	Cyclin-dependent kinase inhibitor, putative, expressed	56
AD.DS	S9_156466161	9	156466161	C/T	0.0576037	4.07293e-05	0.693963	Intergenic		56
AD.DS	S10_1318545	10	1318545	C/T	0.180657	6.01526e-05	3.75729	GRMZM2G173724	PLAC8 family protein	57
AD.DS	S10_7114677	10	7114677	G/A	0.0766129	2.04798e-06	0.336506	Intergenic		57
AD.DS	S10_8801514	10	8801514	G/C	0.0179211	4.48173e-05	3.05232	GRMZM2G301124	S-locus lectin protein kinase family protein	57
AD.DS	S10_9537289	10	9537289	G/T	0.43379	1.10446e-05	5.76079	Intergenic		57
AD.DS	S10_14645306	10	14645306	G/C	0.107914	8.57477e-05	4.14075	GRMZM2G021706	Nodulin MtN3 family protein	57
AD.DS	S10_23071797	10	23071797	C/G	0.295539	4.71909e-05	4.20635	GRMZM2G058612	F-box/LRR-repeat protein 3	58
AD.DS	S10_23071819	10	23071819	T/C	0.295539	4.71909e-05	4.20635	GRMZM2G058612	F-box/LRR-repeat protein 3	58
AD.DS	S10_30449623	10	30449623	C/G	0.475285	6.38216e-05	8.01977	Intergenic		58
AD.DS	S10_30449631	10	30449631	C/T	0.479087	5.96036e-05	8.14153	Intergenic		58
AD.DS	S10_83547963	10	83547963	C/T	0.134545	2.73309e-05	1.31636	GRMZM2G093858	Protein kinase superfamily protein	59
AD.DS	S10_84072264	10	84072264	C/T	0.2607	2.49809e-05	7.33909	Intergenic		59
AD.DS	S10_84072318	10	84072318	G/C	0.287383	6.03617e-06	3.63394	Intergenic		59
AD.DS	S10_88268800	10	88268800	T/C	0.0516014	1.40912e-06	2.11342	GRMZM2G151553	HXXXD-type acyl-transferase family protein	59
AD.DS	S10_109000151	10	109000151	G/A	0.164659	3.71507e-05	0.53948	Intergenic		60
AD.DS	S10_117560630	10	117560630	T/A	0.312227	9.87785e-06	0.879412	Intergenic		60
AD.DS	S10_122269644	10	122269644	T/G	0.433884	1.89654e-05	8.38846	Intergenic		60
AD.DS	S10_130253314	10	130253314	C/T	0.0327103	9.99915e-05	1.15992	Intergenic		61
AD.DS	S10_141375873	10	141375873	T/A	0.111789	6.19659e-05	3.50218	GRMZM2G128934	Ubiquitin-specific protease family C19-related protein	61	ZFL1	523329	Integrator (Dong et al 2012)
AD.DS	S10_147328587	10	147328587	T/C	0.057971	6.72716e-06	3.57693	GRMZM2G179518	Putative thiol-disulphide oxidoreductase DCC	61
AD.DS	S10_147354956	10	147354956	G/A	0.249084	8.5054e-05	8.64192	Intergenic		61
AD.HS	S1_5747769	1	5747769	A/T	0.145089	2.17435e-05	10.5714	GRMZM2G129243 (R)	SMAD/FHA domain-containing protein	1
AD.HS	S1_5747769	1	5747769	A/T	0.145089	2.17435e-05	10.5714	GRMZM2G428184 (F)	Basic-leucine zipper (bZIP) transcription factor family protein	1
AD.HS	S1_12344394	1	12344394	G/A	0.0241636	9.32698e-06	4.94183	GRMZM2G453111	P-loop containing nucleoside triphosphate hydrolases superfamily protein	1
AD.HS	S1_14102143	1	14102143	C/G	0.0469314	8.7847e-05	6.59373	Intergenic		1
AD.HS	S1_28765161	1	28765161	C/T	0.345588	9.56093e-05	3.83733	GRMZM2G036257	Cytochrome P450 protein	2
AD.HS	S1_72352856	1	72352856	G/C	0.374016	6.76671e-05	1.60828	GRMZM2G060544	LOB domain-containing protein	3
AD.HS	S1_99846856	1	99846856	C/T	0.293594	9.34974e-05	3.79641	GRMZM2G033876	BAH domain ;TFIIS helical bundle-like domain	4
AD.HS	S1_140960558	1	140960558	C/G	0.318182	3.72517e-06	8.27918	Intergenic		5
AD.HS	S1_144691305	1	144691305	G/C	0.388235	6.03725e-05	5.62468	Intergenic		5
AD.HS	S1_182904827	1	182904827	G/A	0.151079	9.04486e-05	2.48423	GRMZM2G107162		6
AD.HS	S2_6984285	2	6984285	A/T	0.0786517	8.36604e-05	3.49456	GRMZM2G106384	Pentatricopeptide repeat (PPR-like) superfamily protein	7
AD.HS	S2_6984286	2	6984286	A/T	0.0786517	8.36604e-05	3.49456	GRMZM2G106384	Pentatricopeptide repeat (PPR-like) superfamily protein	7
AD.HS	S2_37572950	2	37572950	A/G	0.292857	3.99036e-05	1.81929	GRMZM2G025875		8
AD.HS	S2_147314658	2	147314658	G/A	0.0407801	7.8142e-05	3.51313	GRMZM2G123660	Zinc finger, C3HC4 type domain containing protein	9
AD.HS	S2_147314706	2	147314706	G/T	0.0407801	7.8142e-05	3.51313	GRMZM2G123660	Zinc finger, C3HC5 type domain containing protein	9
AD.HS	S2_176240477	2	176240477	C/T	0.485714	1.30165e-05	4.94667	GRMZM2G098076	Proton pump interactor 1	10
AD.HS	S2_176240480	2	176240480	G/A	0.485714	1.56681e-05	4.99854	GRMZM2G098076	Proton pump interactor 1	10
AD.HS	S2_176240510	2	176240510	A/T	0.467742	2.6554e-05	4.25069	GRMZM2G098076	Proton pump interactor 1	10
AD.HS	S2_176241875	2	176241875	T/G	0.478339	2.56601e-05	5.43721	GRMZM2G098076	Proton pump interactor 1	10
AD.HS	S2_176241886	2	176241886	G/A	0.478339	2.56601e-05	5.43721	GRMZM2G098076	Proton pump interactor 1	10
AD.HS	S2_176241913	2	176241913	T/C	0.478339	2.56601e-05	5.43721	GRMZM2G098076	Proton pump interactor 1	10
AD.HS	S2_176243568	2	176243568	T/C	0.366667	7.80578e-05	4.53769	GRMZM2G098076	Proton pump interactor 1	10
AD.HS	S2_176243651	2	176243651	G/A	0.481413	2.66056e-05	5.23709	GRMZM2G098076	Proton pump interactor 1	10
AD.HS	S3_5351330	3	5351330	G/T	0.405904	6.53296e-05	1.6598	Intergenic		11
AD.HS	S3_206952500	3	206952500	C/G	0.0406977	9.08354e-05	6.22214	GRMZM2G028568	WAK receptor-like cytoplasmic kinase	12
AD.HS	S3_207219045	3	207219045	C/T	0.169091	8.83703e-05	5.68712	GRMZM2G415772		12
AD.HS	S4_5959787	4	5959787	T/C	0.188235	2.78799e-05	7.13313	GRMZM2G445854	Terpenoid cyclases/Protein prenyltransferases superfamily protein	13
AD.HS	S4_17234846	4	17234846	C/A	0.379771	7.64842e-05	1.64902	GRMZM2G080168	BHLH transcription factor	13
AD.HS	S4_17234897	4	17234897	G/A	0.0615079	8.7675e-05	1.89621	GRMZM2G080168	BHLH transcription factor	13
AD.HS	S5_65435770	5	65435770	T/C	0.375576	3.11605e-05	7.95586	Intergenic		14
AD.HS	S5_140487358	5	140487358	A/T	0.0169173	4.57209e-05	10.1661	GRMZM2G300119		15
AD.HS	S5_148074346	5	148074346	C/A	0.0245536	1.625e-05	0.689685	Intergenic		15
AD.HS	S5_214084881	5	214084881	G/T	0.353211	6.91768e-05	14.0191	Intergenic		16
AD.HS	S6_30431486	6	30431486	G/A	0.0695489	2.76538e-05	2.36611	Intergenic		17
AD.HS	S7_135592385	7	135592385	T/G	0.307359	4.37495e-05	8.54154	GRMZM2G131281	Integrase-type DNA-binding superfamily protein	18
AD.HS	S7_155911700	7	155911700	C/T	0.0861423	7.85101e-05	2.71105	Intergenic		19
AD.HS	S7_156223344	7	156223344	G/C	0.463899	1.23711e-05	0.331044	GRMZM2G103972	Cellulose synthase-like	19
AD.HS	S7_156223372	7	156223372	A/G	0.456679	1.89523e-05	0.353663	GRMZM2G103972	Cellulose synthase-like	19
AD.HS	S7_172658979	7	172658979	C/T	0.0232143	5.72527e-06	4.84308	GRMZM2G174192	UDP-Glycosyltransferase superfamily protein	19
AD.HS	S8_14836177	8	14836177	A/G	0.442661	1.45279e-05	6.39354	GRMZM2G421690	Tetratricopeptide repeat (TPR)-like superfamily protein	20
AD.HS	S8_14836216	8	14836216	A/T	0.433486	4.90508e-05	5.91079	GRMZM2G421690	Tetratricopeptide repeat (TPR)-like superfamily protein	20
AD.HS	S8_26859146	8	26859146	T/C	0.462766	2.41034e-05	4.82199	GRMZM2G127687	Leucine-rich repeat protein kinase family protein	20
AD.HS	S8_40685265	8	40685265	A/G	0.0106762	9.48888e-05	2.85553	GRMZM2G123104		21
AD.HS	S8_62519851	8	62519851	G/A	0.341176	6.81072e-05	4.5942	Intergenic		22
AD.HS	S8_63553800	8	63553800	G/A	0.405556	7.70587e-05	1.90535	GRMZM2G119693	MYB DNA-binding domain containing protein	22
AD.HS	S8_63554008	8	63554008	C/T	0.36194	6.48371e-05	8.33306	GRMZM2G119693	MYB DNA-binding domain containing protein	22
AD.HS	S8_63557902	8	63557902	T/C	0.382562	5.99217e-05	3.11319	GRMZM2G119722	DNAJ heat shock N-terminal domain-containing protein	22
AD.HS	S8_63557923	8	63557923	A/G	0.382562	5.99217e-05	3.11319	GRMZM2G119722	DNAJ heat shock N-terminal domain-containing protein	22
AD.HS	S8_63558249	8	63558249	T/C	0.38172	4.39417e-05	2.85191	GRMZM2G119722	DNAJ heat shock N-terminal domain-containing protein	22
AD.HS	S8_80495600	8	80495600	T/C	0.281022	7.41227e-05	7.28247	GRMZM5G835516	NSP-interacting kinase 1	22
AD.HS	S8_87545878	8	87545878	C/G	0.204301	5.53071e-05	6.10071	GRMZM2G068294	Phytochrome A-associated F-box protein	23
AD.HS	S8_87680818	8	87680818	C/G	0.197417	3.73584e-05	6.74701	Intergenic		23
AD.HS	S8_87706565	8	87706565	C/G	0.217228	9.61619e-05	6.49191	Intergenic		23
AD.HS	S8_91861512	8	91861512	A/C	0.118794	7.33663e-05	3.11108	Intergenic		23
AD.HS	S8_92199602	8	92199602	A/C	0.113879	5.14741e-05	3.78473	Intergenic		23
AD.HS	S8_92487523	8	92487523	A/C	0.115658	8.66701e-05	3.65622	GRMZM2G042592		23
AD.HS	S8_92700778	8	92700778	A/G	0.135135	5.18114e-05	4.60066	GRMZM2G034508		23
AD.HS	S8_113009629	8	113009629	C/G	0.465074	9.55619e-05	0.88954	GRMZM2G044947	GDSL-like Lipase/Acylhydrolase superfamily protein	24
AD.HS	S8_124357639	8	124357639	C/G	0.155797	6.14949e-05	5.12535	GRMZM2G135381	GATA transcription factor 12	24	ZCN8	856337	PEBP gene family (Danilevskaya et al 2008)
AD.HS	S8_126991962	8	126991962	G/A	0.130515	9.15749e-05	2.16963	Intergenic		24
AD.HS	S8_126992006	8	126992006	C/T	0.134146	8.01958e-05	5.2312	Intergenic		24
AD.HS	S8_152460855	8	152460855	T/G	0.394841	1.40196e-06	2.3953	Intergenic		25
AD.HS	S8_152460857	8	152460857	C/G	0.389328	4.63324e-07	2.49332	Intergenic		25
AD.HS	S9_96190780	9	96190780	C/T	0.350365	5.27539e-05	4.39989	GRMZM2G141288	Leucine-rich repeat protein kinase family protein	26	GL15	450563	Aging (Dong et al 2012)
AD.HS	S9_143165078	9	143165078	C/T	0.38764	6.38144e-05	1.03164	GRMZM2G147534	S-adenosyl-L-methionine-dependent methyltransferases superfamily protein	27
AD.HS	S9_143165984	9	143165984	T/C	0.445896	5.96333e-05	1.55037	GRMZM2G147671	Regulatory particle non-ATPase 10	27
AD.HS	S9_151726327	9	151726327	G/A	0.122917	1.26081e-05	3.5603	GRMZM2G126745	F-box domain and LRR containing protein	27
AD.HS	S9_155975330	9	155975330	T/G	0.154804	6.42178e-05	4.3747	GRMZM2G148090	Zinc finger (CCCH-type) family protein / RNA recognition motif (RRM)-containing protein	27
AD.HS	S10_105877067	10	105877067	C/T	0.0572519	7.99833e-05	4.4931	GRMZM5G801531		28
AD.HS	S10_105877077	10	105877077	C/T	0.0572519	7.99833e-05	4.4931	GRMZM5G801531		28
AD.WW	S4_67493340	4	67493340	G/A	0.0159574	1.71281e-05	0.205988	GRMZM2G075851		28
AD.DHS	S4_78934634	4	78934634	C/A	0.0189394	2.2745e-05	6.87499	Intergenic		23
AD.WW	S4_80076028	4	80076028	A/G	0.0667939	9.39346e-05	7.53495	GRMZM2G175827	kan3 (kanadi3), MYB family transcription factor	28
AD.DHS	S4_97232961	4	97232961	G/A	0.027881	5.80988e-05	8.22126	Intergenic		23
AD.WW	S4_97232961	4	97232961	G/A	0.027881	2.83989e-05	9.78111	Intergenic		29
AD.WW	S4_99990159	4	99990159	C/G	0.0236364	7.39186e-06	11.2837	Intergenic		29
AD.WW	S5_137151207	5	137151207	C/G	0.130112	8.8166e-05	8.18876	GRMZM2G029400	GDSL-like Lipase/Acylhydrolase superfamily protein	37
AD.WW	S5_140487358	5	140487358	A/T	0.0169173	8.3348e-05	9.48397	GRMZM2G300119		37
AD.DHS	S5_142579380	5	142579380	C/T	0.289855	8.89717e-05	3.16587	GRMZM2G105498	AT-hook motif nuclear-localized protein	32
AD.DHS	S5_144708158	5	144708158	A/T	0.0264151	2.01464e-05	5.62057	GRMZM2G126447	Ubiquitin-specific protease	32
AD.DHS	S5_144708171	5	144708171	A/T	0.0264151	2.01464e-05	5.62057	GRMZM2G126447	Ubiquitin-specific protease	32
AD.WW	S5_156260703	5	156260703	C/A	0.0109489	6.15453e-05	3.87401	GRMZM2G133464	Serine/threonine protein phosphatase 2A	37
AD.DHS	S5_166858747	5	166858747	C/G	0.25188	2.69533e-05	3.95421	GRMZM2G320287	C2H2 zinc finger protein	33
AD.WW	S5_167282039	5	167282039	A/T	0.334884	2.93991e-05	10.195	Intergenic		38
AD.DHS	S5_168417556	5	168417556	T/A	0.0421456	1.18164e-05	5.73252	Intergenic		33
AD.WW	S5_168865162	5	168865162	G/T	0.0107143	9.52183e-05	2.41311	GRMZM2G038536	NAD+ ADP-ribosyltransferases;NAD+ ADP-ribosyltransferases	38
AD.DHS	S5_169845703	5	169845703	A/G	0.0613383	3.9682e-05	8.71298	Intergenic		33
AD.WW	S5_170254882	5	170254882	A/G	0.271008	1.10103e-05	6.42309	Intergenic		38
AD.DHS	S5_174935439	5	174935439	C/T	0.0398551	7.69104e-05	3.61474	GRMZM5G839518	PTF1, bHLH transcription factor	33
AD.WW	S5_175218744	5	175218744	C/T	0.0268199	2.2823e-05	4.13553	Intergenic		38
AD.WW	S5_175218787	5	175218787	C/T	0.0265152	4.5998e-05	4.19157	Intergenic		38
AD.WW	S5_183321772	5	183321772	G/A	0.185053	8.50897e-06	8.73836	GRMZM2G014750	RNA binding protein	38
AD.WW	S5_183321774	5	183321774	A/G	0.185053	8.50897e-06	8.73836	GRMZM2G014750	RNA binding protein	38
AD.WW	S5_183321776	5	183321776	G/A	0.183929	8.50897e-06	8.62814	GRMZM2G014750	RNA binding protein	38
AD.WW	S5_186492896	5	186492896	C/T	0.416988	1.00182e-05	4.34467	Intergenic		38
AD.WW	S5_186492938	5	186492938	C/T	0.415058	8.70861e-06	3.81262	Intergenic		38
AD.DHS	S5_191372656	5	191372656	A/G	0.0656028	6.69013e-05	3.99972	Intergenic		34
AD.DHS	S5_191372695	5	191372695	T/C	0.101423	1.32872e-06	6.12735	Intergenic		34
AD.DHS	S5_191372719	5	191372719	A/T	0.141844	4.34288e-05	2.54341	Intergenic		34
AD.DHS	S5_191372770	5	191372770	A/G	0.281991	2.09214e-05	2.76451	Intergenic		34
AD.DHS	S5_192151588	5	192151588	G/A	0.0418251	9.49643e-05	3.46231	GRMZM2G026956	Expansin precursor	34
AD.WW	S5_194045595	5	194045595	A/T	0.245935	6.86576e-05	2.22415	Intergenic		39
AD.DHS	S5_194169240	5	194169240	G/A	0.0311355	2.09163e-05	8.12994	GRMZM2G090595	ZOS2-15 - C2H2 zinc finger protein	34
AD.DHS	S5_19524993	5	19524993	T/A	0.369318	1.71445e-05	0.410304	GRMZM2G178753	Leucine-rich repeat protein kinase family protein	28
AD.DHS	S5_19525108	5	19525108	A/G	0.345196	1.61259e-06	1.60204	GRMZM2G178753	Leucine-rich repeat protein kinase family protein	28
AD.DHS	S5_19525129	5	19525129	G/C	0.173759	2.57386e-06	0.995584	GRMZM2G178753	Leucine-rich repeat protein kinase family protein	28
AD.DHS	S5_196034056	5	196034056	G/A	0.0727273	7.03174e-05	2.22461	GRMZM2G166906	Glucose-methanol-choline (GMC) oxidoreductase family protein	34
AD.WW	S5_199438341	5	199438341	C/T	0.142349	7.6858e-05	6.77638	GRMZM2G067242	AAA-type ATPase family protein	39
AD.DHS	S5_200295014	5	200295014	T/G	0.468992	1.22985e-05	1.9221	GRMZM2G034876	Growth-regulating factor	34
AD.DHS	S5_200295017	5	200295017	T/C	0.445489	6.20667e-05	1.72164	GRMZM2G034876	Growth-regulating factor	34
AD.DHS	S5_200318602	5	200318602	C/T	0.0515021	1.80592e-05	0.316233	Intergenic		34
AD.WW	S5_204804545	5	204804545	C/G	0.181495	9.86112e-05	3.41596	GRMZM2G075136		39
AD.WW	S5_204805159	5	204805159	A/G	0.269784	7.57757e-05	0.912728	GRMZM2G075136 (R)		39
AD.WW	S5_204805159	5	204805159	A/G	0.269784	7.57757e-05	0.912728	GRMZM2G075223 (F)	Fcf2 pre-rRNA processing protein	39
AD.WW	S5_204805270	5	204805270	T/C	0.28442	9.91001e-06	2.68307	GRMZM2G075136 (R)		39
AD.WW	S5_204805270	5	204805270	T/C	0.28442	9.91001e-06	2.68307	GRMZM2G075223 (F)	Fcf2 pre-rRNA processing protein	39
AD.WW	S5_204805321	5	204805321	G/A	0.267857	2.2789e-05	0.114902	GRMZM2G075136 (R)		39
AD.WW	S5_204805321	5	204805321	G/A	0.267857	2.2789e-05	0.114902	GRMZM2G075223 (F)	Fcf2 pre-rRNA processing protein	39	ZmHD6	909141	Circadian clock (Dong et al 2012)
AD.DHS	S5_205787545	5	205787545	A/G	0.152416	9.35604e-05	1.08425	Intergenic		34	ZmHD6	294812	Circadian clock (Dong et al 2012)
AD.WW	S5_205787545	5	205787545	A/G	0.152416	8.91316e-06	1.16653	Intergenic		39
AD.WW	S5_205787580	5	205787580	A/G	0.237643	2.90181e-05	2.63633	Intergenic		39
AD.WW	S5_205790686	5	205790686	T/G	0.0209205	6.18718e-05	2.06187	GRMZM2G078725	HEAT repeat family protein	39
AD.DHS	S5_205824361	5	205824361	G/T	0.0107143	8.07722e-05	4.41561	Intergenic		34
AD.DHS	S5_205942859	5	205942859	C/G	0.05	9.53649e-07	10.2926	GRMZM2G123262	Transducin/WD40 repeat-like superfamily protein	34	ZFL2	959815	Integrator (Dong et al 2012)
AD.WW	S5_205942859	5	205942859	C/G	0.05	6.29828e-05	8.56446	GRMZM2G123262	Transducin/WD40 repeat-like superfamily protein	39
AD.DHS	S5_205943067	5	205943067	C/G	0.0501792	7.63068e-07	8.31352	GRMZM2G123262	Transducin/WD40 repeat-like superfamily protein	34
AD.WW	S5_205943067	5	205943067	C/G	0.0501792	3.7489e-05	7.49605	GRMZM2G123262	Transducin/WD40 repeat-like superfamily protein	39
AD.DHS	S5_205943077	5	205943077	A/T	0.0501792	7.63068e-07	8.31352	GRMZM2G123262	Transducin/WD40 repeat-like superfamily protein	34
AD.WW	S5_205943077	5	205943077	A/T	0.0501792	3.7489e-05	7.49605	GRMZM2G123262	Transducin/WD40 repeat-like superfamily protein	39
AD.DHS	S5_208262349	5	208262349	A/G	0.0678571	9.20826e-05	4.1626	GRMZM2G160231		34
AD.DHS	S5_211441531	5	211441531	G/A	0.0405904	8.1092e-05	4.93322	GRMZM2G143535	DNA-3-methyladenine glycosylase (MAG)	35
AD.DHS	S5_212595111	5	212595111	C/T	0.0774648	9.6327e-05	1.91885	GRMZM5G848185	MYB family transcription factor	35
AD.DHS	S5_212595117	5	212595117	G/A	0.0774648	9.6327e-05	1.91885	GRMZM5G848185	MYB family transcription factor	35
AD.DHS	S5_212595118	5	212595118	T/A	0.0774648	9.6327e-05	1.91885	GRMZM5G848185	MYB family transcription factor	35	ZCN17	572461	PEBP gene family (Danilevskaya et al 2008)
AD.DHS	S5_212595121	5	212595121	T/C	0.0774648	9.6327e-05	1.91885	GRMZM5G848185	MYB family transcription factor	35	ZCN17	572517	PEBP gene family (Danilevskaya et al 2008)
AD.DHS	S5_212595124	5	212595124	T/C	0.0774648	9.6327e-05	1.91885	GRMZM5G848185	MYB family transcription factor	35
AD.DHS	S5_212595126	5	212595126	A/G	0.0774648	9.6327e-05	1.91885	GRMZM5G848185	MYB family transcription factor	35
AD.WW	S5_212596486	5	212596486	G/A	0.314338	2.49987e-05	1.68351	GRMZM5G848185	MYB family transcription factor	39
AD.WW	S5_212819991	5	212819991	G/A	0.478903	9.16433e-05	7.5498	GRMZM2G040890	Double Clp-N motif-containing P-loop nucleoside triphosphate hydrolases superfamily protein	39
AD.DHS	S5_213518551	5	213518551	G/A	0.0909091	9.14282e-05	7.32849	Intergenic		35
AD.DHS	S5_214084881	5	214084881	G/T	0.353211	5.524e-05	8.2853	Intergenic		35
AD.DHS	S5_215321080	5	215321080	G/C	0.160079	6.1264e-05	2.51009	Intergenic		35
AD.WW	S5_215321080	5	215321080	G/C	0.160079	2.48256e-05	1.70303	Intergenic		40
AD.DHS	S5_215517320	5	215517320	T/C	0.0836502	5.08387e-05	5.95436	Intergenic		35
AD.DHS	S5_215517331	5	215517331	G/A	0.0836502	5.08387e-05	5.95436	Intergenic		35
AD.DHS	S5_216693236	5	216693236	T/C	0.345133	1.33921e-06	1.92639	GRMZM2G134067		35
AD.WW	S5_25039619	5	25039619	T/A	0.0242915	6.43927e-05	5.24459	Intergenic		34
AD.DHS	S5_26989100	5	26989100	A/C	0.0142857	7.19534e-05	2.41518	GRMZM2G477694	Pre-mRNA-processing protein	29
AD.DHS	S5_30101021	5	30101021	C/A	0.05	2.61888e-06	6.03354	Intergenic		29
AD.WW	S5_30101021	5	30101021	C/A	0.05	9.40995e-05	5.93947	Intergenic		35
AD.DHS	S5_30219113	5	30219113	C/A	0.0551601	5.83479e-05	2.84667	GRMZM2G112309	Protein kinase family protein with leucine-rich repeat domain	29
AD.DHS	S5_30219114	5	30219114	C/A	0.0551601	5.83479e-05	2.84667	GRMZM2G112309	Protein kinase family protein with leucine-rich repeat domain	29
AD.DHS	S5_30601372	5	30601372	C/A	0.0323741	5.35324e-06	5.17733	GRMZM2G123550	CCT motif family protein	29
AD.DHS	S5_30777125	5	30777125	C/T	0.0160142	9.91764e-05	5.98816	GRMZM2G025833	Beta-amylase	29	miR156	444481	Aging (Dong et al 2012)
AD.DHS	S5_4258074	5	4258074	C/T	0.182624	6.98475e-05	1.3082	GRMZM2G305254	GTP-binding family protein	28
AD.WW	S5_46266000	5	46266000	T/C	0.186594	2.76611e-06	11.3727	GRMZM2G117100	Like heterochromatin protein (LHP1)	35
AD.DHS	S5_46779775	5	46779775	C/T	0.0711744	9.18315e-06	7.15171	AC209987.4_FG002	Cytochrome P450 superfamily protein	29
AD.WW	S5_49251999	5	49251999	A/G	0.363469	7.21331e-05	7.46271	Intergenic		35
AD.DHS	S5_52506081	5	52506081	A/C	0.0106383	7.73042e-05	3.97929	GRMZM5G821668		30
AD.DHS	S5_53079556	5	53079556	T/G	0.0390071	1.02885e-05	2.99875	Intergenic		30
AD.WW	S5_7358708	5	7358708	A/G	0.0763636	7.95344e-07	11.1959	Intergenic		34
AD.WW	S5_7359966	5	7359966	G/C	0.147059	6.55018e-06	6.08613	GRMZM2G460396	Myosin-like protein XIF	34
AD.DHS	S5_7587121	5	7587121	C/A	0.325843	4.83589e-06	2.42839	Intergenic		28
AD.DHS	S5_7587124	5	7587124	A/C	0.325843	4.83589e-06	2.42839	Intergenic		28	miR172	141077	Aging (Dong et al 2012)
AD.DHS	S5_85531717	5	85531717	C/T	0.108059	6.28257e-05	1.93917	Intergenic		31	miR172	721392	Aging (Dong et al 2012)
AD.DHS	S5_85552816	5	85552816	G/A	0.106884	2.96763e-05	3.43571	GRMZM2G060857	Tubulin-specific chaperone E	31
AD.DHS	S5_85656337	5	85656337	T/C	0.106884	1.37227e-05	2.74726	Intergenic		31
AD.DHS	S5_85656365	5	85656365	T/C	0.111702	1.32762e-05	2.14271	Intergenic		31
AD.DHS	S5_85656382	5	85656382	G/A	0.106115	4.62662e-05	3.66847	Intergenic		31
AD.DHS	S5_86013392	5	86013392	C/T	0.0404255	2.91251e-05	4.80351	AC207043.3_FG002	VQ motif-containing protein	31
AD.WW	S5_89002166	5	89002166	T/A	0.0274725	4.59441e-06	7.9941	Intergenic		36
AD.WW	S5_8918226	5	8918226	C/T	0.0113122	9.51913e-05	3.88098	Intergenic		34
AD.WW	S5_9106856	5	9106856	A/G	0.253138	6.70246e-05	4.25475	Intergenic		34
AD.WW	S6_104068357	6	104068357	T/G	0.48556	5.74959e-05	5.37515	GRMZM2G122871	elfg1 (elongation factor gamma1)	43
AD.WW	S6_109833318	6	109833318	C/T	0.0268817	3.30795e-05	7.14695	GRMZM2G136058	Emp24/gp25L/p24 family/GOLD family protein	44
AD.WW	S6_109833348	6	109833348	T/C	0.0268817	3.30795e-05	7.14695	GRMZM2G136058	Emp24/gp25L/p24 family/GOLD family protein	44
AD.WW	S6_112281041	6	112281041	G/A	0.0858209	1.21259e-05	4.05959	Intergenic		44
AD.DHS	S6_114440133	6	114440133	A/T	0.282051	1.99928e-05	1.25642	Intergenic		39	ZmTOC1.4	65289	Circadian clock (Dong et al 2012)
AD.DHS	S6_122582898	6	122582898	G/A	0.0253906	1.64291e-05	11.6784	GRMZM2G071162	Pentatricopeptide repeat (PPR) superfamily protein	39	ZmTOC1.4	65288	Circadian clock (Dong et al 2012)
AD.WW	S6_145432240	6	145432240	T/C	0.0302491	4.24897e-06	7.43695	GRMZM2G108057	Phosphate deficiency response 2	45	ZmTOC1.4	65266	Circadian clock (Dong et al 2012)
AD.DHS	S6_150076071	6	150076071	A/G	0.115523	1.04747e-06	6.12	GRMZM2G129288		40
AD.WW	S6_150076071	6	150076071	A/G	0.115523	7.06172e-05	7.3434	GRMZM2G129288		45
AD.DHS	S6_150103989	6	150103989	C/A	0.0546875	4.03581e-05	4.12322	AC208916.3_FG003		40
AD.DHS	S6_150690851	6	150690851	C/G	0.0346715	8.72077e-05	5.28319	GRMZM2G077789	MYB family transcription factor	40
AD.DHS	S6_151038463	6	151038463	C/G	0.0395683	5.7469e-05	5.16095	Intergenic		40
AD.WW	S6_154980789	6	154980789	C/T	0.0326087	4.77566e-05	5.3583	GRMZM2G037286	GRAS family transcription factor	45
AD.DHS	S6_155210732	6	155210732	C/T	0.134831	1.03429e-05	5.78242	GRMZM2G157246	Zinc finger, C3HC4 type domain containing protein	40
AD.WW	S6_162676770	6	162676770	G/C	0.372263	3.46973e-05	2.0202	GRMZM2G017157	WAK receptor-like cytoplasmic kinase	45
AD.WW	S6_162676779	6	162676779	A/T	0.375	3.92535e-05	1.52873	GRMZM2G017157	WAK receptor-like cytoplasmic kinase	45
AD.DHS	S6_166886634	6	166886634	C/G	0.154135	5.24656e-05	1.68265	GRMZM2G159016	Putative Serine Carboxypeptidase homologue	40
AD.DHS	S6_29012274	6	29012274	G/C	0.0141844	3.34421e-07	4.63891	GRMZM2G416701	AP2 domain containing protein	37
AD.WW	S6_29012274	6	29012274	G/C	0.0141844	8.91384e-05	4.58113	GRMZM2G416701	AP2 domain containing protein	41
AD.WW	S6_30805252	6	30805252	C/T	0.0275229	3.58663e-05	2.19562	Intergenic		41
AD.WW	S6_30805281	6	30805281	C/T	0.485348	8.95436e-05	1.30736	Intergenic		41	ZCN2	67842	PEBP gene family (Dong et al 2012; Danilevskaya et al 2008)
AD.DHS	S6_31869518	6	31869518	G/C	0.452174	9.90507e-05	2.95852	GRMZM2G163406	Jacalin-like lectin domain containing protein	37
AD.DHS	S6_40948038	6	40948038	T/C	0.201327	6.19707e-05	0.495571	Intergenic		37
AD.DHS	S6_4802790	6	4802790	C/T	0.140569	4.89848e-07	13.6672	GRMZM2G144873	Galactosyltransferase family protein	36
AD.DHS	S6_63537228	6	63537228	G/C	0.15	1.48502e-05	2.18341	GRMZM2G069335		38
AD.DHS	S6_63537229	6	63537229	G/A	0.132616	2.72899e-05	1.12912	GRMZM2G069335		38
AD.WW	S6_65930537	6	65930537	T/G	0.114458	5.74528e-05	6.29586	Intergenic		42
AD.WW	S6_88711237	6	88711237	G/C	0.18315	1.36729e-05	2.3814	GRMZM2G333875	Cysteine-rich RLK (receptor-like protein kinase) 23	43
AD.DHS	S7_100522717	7	100522717	C/T	0.0153846	6.12123e-05	3.59501	Intergenic		43
AD.DHS	S7_103357991	7	103357991	G/C	0.0344828	5.97509e-05	5.76495	Intergenic		43
AD.DHS	S7_103357992	7	103357992	G/A	0.0684647	4.24061e-06	7.61647	Intergenic		43
AD.DHS	S7_111666237	7	111666237	A/T	0.0591398	8.01307e-05	7.11795	GRMZM2G159094	NAC (No Apical Meristem) domain transcriptional regulator superfamily protein	43
AD.WW	S7_118528037	7	118528037	G/A	0.016129	6.13793e-05	0.350911	Intergenic		47
AD.DHS	S7_121601746	7	121601746	A/C	0.145756	4.12978e-05	3.92028	GRMZM2G431288	Cytochrome P450 superfamily protein	44
AD.DHS	S7_121601773	7	121601773	C/T	0.142599	1.29433e-05	5.60839	GRMZM2G431288	Cytochrome P450 superfamily protein	44
AD.WW	S7_123681430	7	123681430	A/G	0.422939	1.39857e-05	3.88823	GRMZM2G088874		47
AD.WW	S7_123697264	7	123697264	C/G	0.375502	7.9957e-05	3.69835	Intergenic		47
AD.DHS	S7_124119691	7	124119691	C/G	0.0143885	2.01847e-05	5.40055	Intergenic		44
AD.DHS	S7_129970994	7	129970994	C/T	0.0162455	5.31994e-05	4.2126	GRMZM5G813217	Chaperone protein htpG family protein	44
AD.DHS	S7_130230372	7	130230372	G/A	0.0873984	9.92156e-05	4.91766	Intergenic		44
AD.DHS	S7_130230375	7	130230375	A/G	0.0914634	8.30974e-05	4.59265	Intergenic		44	PhyC2	236463	Phytochrome/Light transduction (Dong et al 2012)
AD.DHS	S7_130230376	7	130230376	G/A	0.0873984	9.92156e-05	4.91766	Intergenic		44	PhyC2	237721	Phytochrome/Light transduction (Dong et al 2012)
AD.DHS	S7_150078939	7	150078939	C/T	0.0163043	4.0449e-05	5.36867	Intergenic		45
AD.DHS	S7_156859054	7	156859054	C/A	0.193798	4.21367e-05	2.66292	Intergenic		45	PhyA2	995063	Phytochrome/Light transduction (Dong et al 2012)
AD.DHS	S7_156859068	7	156859068	T/C	0.270428	5.76628e-05	6.02804	Intergenic		45
AD.DHS	S7_156859073	7	156859073	T/C	0.26938	3.40776e-05	6.31296	Intergenic		45
AD.DHS	S7_158045161	7	158045161	G/C	0.0144404	6.78469e-05	2.35969	GRMZM2G434277	STRUBBELIG-receptor family precursor	45
AD.WW	S7_163047587	7	163047587	A/G	0.0387597	1.14367e-05	7.35442	GRMZM2G056081	Saccharopine dehydrogenase	48
AD.WW	S7_164751770	7	164751770	C/G	0.0443925	5.68195e-05	1.21422	Intergenic		48
AD.WW	S7_167601268	7	167601268	C/A	0.0227273	3.94593e-05	8.6153	Intergenic		48
AD.WW	S7_168220620	7	168220620	A/T	0.0428571	3.28465e-05	9.73951	Intergenic		48
AD.DHS	S7_170830289	7	170830289	A/G	0.0112108	7.68098e-05	5.6966	Intergenic		46
AD.WW	S7_173447612	7	173447612	C/A	0.435361	4.6309e-05	7.307	GRMZM2G311665	Zinc finger (CCCH-type) family protein / RNA recognition motif (RRM)-containing protein	48
AD.DHS	S7_174741212	7	174741212	C/T	0.0482625	4.8017e-05	8.48183	GRMZM2G134480	Ubiquitin activating enzyme	46
AD.WW	S7_2629538	7	2629538	G/A	0.102151	9.39322e-05	0.541581	GRMZM2G100176	MYB family transcription factor	46
AD.WW	S7_2967931	7	2967931	C/T	0.108607	4.00919e-05	3.3449	Intergenic		46
AD.DHS	S7_51966608	7	51966608	C/A	0.0152091	5.42111e-05	3.63192	GRMZM2G064594	Triacylglycerol lipase 1 precursor	42
AD.DHS	S7_51966610	7	51966610	T/A	0.0152091	5.42111e-05	3.63192	GRMZM2G064594	Triacylglycerol lipase 1 precursor	42
AD.DHS	S7_51966611	7	51966611	T/A	0.0152091	5.42111e-05	3.63192	GRMZM2G064594	Triacylglycerol lipase 1 precursor	42
AD.DHS	S7_51966622	7	51966622	G/T	0.0152091	5.42111e-05	3.63192	GRMZM2G064594	Triacylglycerol lipase 1 precursor	42
AD.WW	S7_719170	7	719170	C/G	0.0135135	5.74424e-05	5.44967	Intergenic		46
AD.DHS	S7_8061660	7	8061660	G/T	0.228417	3.3803e-06	0.870714	GRMZM2G074323	Bric-a-Brac, Tramtrack, Broad Complex BTB domain with Meprin and TRAF Homology MATH domain protein	41
AD.DHS	S8_101875437	8	101875437	A/G	0.15368	3.58841e-05	2.42963	Intergenic		49
AD.WW	S8_103900932	8	103900932	C/T	0.03663	1.72948e-05	7.73759	GRMZM2G110739	Seven transmembrane MLO family protein	52
AD.WW	S8_103902191	8	103902191	A/T	0.0692884	2.49438e-06	6.83962	GRMZM2G110739	Seven transmembrane MLO family protein	52
AD.WW	S8_103902194	8	103902194	C/T	0.0695489	3.27801e-06	6.93505	GRMZM2G110739	Seven transmembrane MLO family protein	52
AD.WW	S8_103902195	8	103902195	T/A	0.0695489	3.27801e-06	6.93505	GRMZM2G110739	Seven transmembrane MLO family protein	52
AD.DHS	S8_104616219	8	104616219	C/T	0.0714286	8.19037e-05	3.17381	GRMZM2G087451	Transcription elongation factor (TFIIS) family protein	49
AD.WW	S8_119735531	8	119735531	T/G	0.318182	4.60103e-05	3.35911	GRMZM2G161019	Endoplasmic reticulum vesicle transporter protein	53
AD.WW	S8_122949418	8	122949418	C/T	0.0836299	6.10903e-05	1.21591	AC209819.3_FG012	Ras-related protein	53
AD.WW	S8_132876005	8	132876005	A/G	0.478417	5.74527e-05	12.0788	GRMZM2G056014	cap1 (calcium pump1)	53
AD.DHS	S8_139711573	8	139711573	G/C	0.0635246	6.79253e-05	3.31453	GRMZM2G054900	Calmodulin-binding family protein	50
AD.WW	S8_141525152	8	141525152	C/T	0.111111	1.06549e-05	4.5023	Intergenic		54
AD.DHS	S8_143156981	8	143156981	A/G	0.0392857	9.81602e-05	2.01343	GRMZM2G005304	ThiF family protein	50
AD.DHS	S8_143157045	8	143157045	C/T	0.0111111	5.12908e-05	4.03563	GRMZM2G005304	ThiF family protein	50
AD.DHS	S8_143157046	8	143157046	A/G	0.0183824	2.00357e-05	4.37682	GRMZM2G005304	ThiF family protein	50
AD.DHS	S8_143157061	8	143157061	C/G	0.0258303	7.13543e-05	4.03432	GRMZM2G005304	ThiF family protein	50
AD.DHS	S8_143158101	8	143158101	A/G	0.0444444	1.36237e-05	6.27563	GRMZM2G005304	ThiF family protein	50
AD.WW	S8_145769090	8	145769090	C/A	0.0585106	4.42753e-05	5.27087	GRMZM2G123309	cytochrome P450, family 72, subfamily A, polypeptide 14	54
AD.DHS	S8_147717648	8	147717648	A/G	0.2607	2.47894e-05	3.68684	Intergenic		50
AD.DHS	S8_148007224	8	148007224	C/T	0.0747331	1.81968e-05	3.67756	GRMZM2G411766	WRKY family transcription factor	50
AD.WW	S8_149152502	8	149152502	A/G	0.404851	5.718e-05	0.565727	GRMZM2G075092	Cytochrome b561/ferric reductase transmembrane protein family	54
AD.DHS	S8_152725509	8	152725509	G/A	0.0419847	5.24873e-05	7.06371	GRMZM5G835704		50
AD.DHS	S8_152959468	8	152959468	G/C	0.40625	4.60179e-06	7.84293	GRMZM2G439350	Mitogen-activated protein kinase	50
AD.WW	S8_155076745	8	155076745	G/C	0.251786	5.15144e-05	0.0995554	Intergenic		54
AD.WW	S8_156470456	8	156470456	T/C	0.323105	3.85343e-05	1.10459	GRMZM2G438704	Kinase interacting (KIP1-like) family protein	54
AD.WW	S8_156616170	8	156616170	C/G	0.365314	7.48707e-05	0.138082	Intergenic		54
AD.WW	S8_156619769	8	156619769	A/C	0.483645	5.9485e-05	1.14924	GRMZM2G168428	Transducin/WD40 repeat superfamily protein	54
AD.WW	S8_156621736	8	156621736	T/C	0.39011	6.69197e-05	0.295552	GRMZM2G168428	Transducin/WD40 repeat superfamily protein	54
AD.DHS	S8_156636666	8	156636666	G/C	0.0355556	3.72978e-05	4.04397	GRMZM2G168375	Haloacid dehalogenase-like hydrolase (HAD) superfamily protein	50
AD.DHS	S8_158098622	8	158098622	C/T	0.222642	8.43088e-05	2.03277	GRMZM2G180988	Villin protein	50
AD.DHS	S8_158098863	8	158098863	C/T	0.159774	7.45781e-05	1.8685	GRMZM2G180988	Villin protein	50
AD.DHS	S8_158098864	8	158098864	A/T	0.159774	7.45781e-05	1.8685	GRMZM2G180988	Villin protein	50
AD.DHS	S8_158098867	8	158098867	G/A	0.160377	5.85615e-05	1.96026	GRMZM2G180988	Villin protein	50
AD.DHS	S8_158098868	8	158098868	A/G	0.160377	5.85615e-05	1.96026	GRMZM2G180988	Villin protein	50
AD.DHS	S8_158098869	8	158098869	T/A	0.160377	5.85615e-05	1.96026	GRMZM2G180988	Villin protein	50	ZmHD6	493550	Circadian clock (Dong et al 2012)
AD.DHS	S8_158098871	8	158098871	G/A	0.160377	5.85615e-05	1.96026	GRMZM2G180988	Villin protein	50	ZmHD6	831943	Circadian clock (Dong et al 2012)
AD.DHS	S8_158098873	8	158098873	G/C	0.162921	6.92053e-05	2.1419	GRMZM2G180988	Villin protein	50
AD.DHS	S8_158098874	8	158098874	C/G	0.162921	6.92053e-05	2.1419	GRMZM2G180988	Villin protein	50
AD.DHS	S8_158098876	8	158098876	C/T	0.162921	6.92053e-05	2.1419	GRMZM2G180988	Villin protein	50
AD.DHS	S8_158098877	8	158098877	G/T	0.160377	5.85615e-05	1.96026	GRMZM2G180988	Villin protein	50
AD.DHS	S8_158098882	8	158098882	G/A	0.162921	6.92053e-05	2.1419	GRMZM2G180988	Villin protein	50
AD.DHS	S8_158098884	8	158098884	T/G	0.163534	5.02657e-05	2.14099	GRMZM2G180988	Villin protein	50
AD.DHS	S8_158098887	8	158098887	A/G	0.160985	5.48064e-05	2.29932	GRMZM2G180988	Villin protein	50
AD.DHS	S8_158098965	8	158098965	G/A	0.157609	8.6797e-05	4.24279	GRMZM2G180988	Villin protein	50
AD.DHS	S8_158099032	8	158099032	T/A	0.159615	2.73512e-05	2.68568	GRMZM2G180988	Villin protein	50
AD.DHS	S8_158099063	8	158099063	A/G	0.223077	8.412e-05	2.86329	GRMZM2G180988	Villin protein	50
AD.DHS	S8_158099463	8	158099463	G/A	0.148214	6.67157e-05	1.90472	GRMZM2G180988	Villin protein	50
AD.DHS	S8_158099468	8	158099468	C/G	0.148214	6.67157e-05	1.90472	GRMZM2G180988	Villin protein	50
AD.DHS	S8_158759144	8	158759144	C/A	0.0533808	1.64513e-05	3.19654	GRMZM5G861678	elm1 (elongated mesocotyl1)	50
AD.WW	S8_159009994	8	159009994	C/T	0.019084	5.87504e-05	1.8877	GRMZM2G129019		54
AD.DHS	S8_161069941	8	161069941	C/T	0.0143885	1.8857e-06	5.77008	GRMZM2G145280	Ribosomal protein	51
AD.WW	S8_161069941	8	161069941	C/T	0.0143885	7.21671e-05	5.57199	GRMZM2G145280	Ribosomal protein	54
AD.DHS	S8_161069965	8	161069965	A/C	0.0143885	1.8857e-06	5.77008	GRMZM2G145280	Ribosomal protein	51
AD.WW	S8_161069965	8	161069965	A/C	0.0143885	7.21671e-05	5.57199	GRMZM2G145280	Ribosomal protein	54
AD.DHS	S8_162191084	8	162191084	C/T	0.0144928	5.08403e-05	5.59749	GRMZM2G107484	Leucine-rich repeat transmembrane protein kinase	51
AD.DHS	S8_162784161	8	162784161	C/G	0.0237226	1.95444e-05	5.56889	Intergenic		51
AD.DHS	S8_162784165	8	162784165	A/C	0.020073	5.17934e-06	6.30532	Intergenic		51
AD.DHS	S8_163844032	8	163844032	T/G	0.0960145	5.24491e-05	3.53424	GRMZM5G805585	AMP-dependent synthetase and ligase family protein	51
AD.WW	S8_164752186	8	164752186	T/A	0.488848	8.18373e-05	3.65369	GRMZM2G172032	Nucleotide-diphospho-sugar transferases superfamily protein	55	ZCN8	551884	PEBP gene family (Danilevskaya et al 2008)
AD.WW	S8_166567133	8	166567133	C/T	0.118056	3.22295e-05	2.06951	Intergenic		55	ZmRAP2.7	831023	Integrator (Dong et al 2012)
AD.WW	S8_169088159	8	169088159	C/A	0.0355872	4.43012e-05	3.99342	GRMZM2G003963		55
AD.DHS	S8_170277604	8	170277604	G/C	0.102174	9.23127e-05	5.6018	GRMZM2G140822	2-oxoglutarate (2OG) and Fe(II)-dependent oxygenase superfamily protein	51
AD.DHS	S8_170881778	8	170881778	G/A	0.435294	2.53572e-05	2.67573	GRMZM2G069106	Zinc finger family protein	51
AD.DHS	S8_172121384	8	172121384	G/A	0.237828	1.69715e-05	9.35508	Intergenic		51
AD.DHS	S8_172125550	8	172125550	G/C	0.272563	8.54024e-05	6.2821	GRMZM5G869971	Concanavalin A-like lectin protein kinase family protein	51
AD.WW	S8_17421070	8	17421070	C/A	0.280632	8.05816e-05	6.57941	GRMZM2G061932	Embryo-specific protein 3, (ATS3)	49
AD.DHS	S8_22844436	8	22844436	G/A	0.0303571	5.12701e-05	1.59423	GRMZM2G151909	VQ motif-containing protein	47
AD.DHS	S8_26480483	8	26480483	C/T	0.044484	6.8375e-05	2.73462	Intergenic		47	LUX	99238	Circadian clock (Dong et al 2012)
AD.WW	S8_27637344	8	27637344	C/A	0.0483271	8.66301e-05	3.37557	GRMZM2G058491	P-loop containing nucleoside triphosphate hydrolases superfamily protein	50	ZmHy2	250870	Phytochromobilin synthase/Light transduction (Dong et al 2012)
AD.WW	S8_4259740	8	4259740	C/G	0.344828	9.91813e-07	1.46715	Intergenic		49
AD.WW	S8_4791937	8	4791937	T/C	0.38764	7.42457e-05	2.37921	Intergenic		49
AD.DHS	S8_62991913	8	62991913	C/A	0.386194	9.82897e-05	0.530178	GRMZM2G109651	Cyclin/Brf1-like TBP-binding protein	48
AD.DHS	S8_62991914	8	62991914	T/C	0.386194	9.82897e-05	0.530178	GRMZM2G109651	Cyclin/Brf1-like TBP-binding protein	48
AD.DHS	S8_62991915	8	62991915	T/C	0.386194	9.82897e-05	0.530178	GRMZM2G109651	Cyclin/Brf1-like TBP-binding protein	48
AD.WW	S8_62998313	8	62998313	C/G	0.482833	7.93619e-05	2.90987	GRMZM2G109651	Transcription initiation factor IIB	51
AD.DHS	S8_63553800	8	63553800	G/A	0.405556	9.00683e-05	1.55593	GRMZM2G119693	MYB DNA-binding domain containing protein	48
AD.DHS	S8_63553816	8	63553816	G/A	0.412409	5.23422e-05	0.56471	GRMZM2G119693	MYB DNA-binding domain containing protein	48
AD.DHS	S8_63558249	8	63558249	T/C	0.38172	9.61333e-05	0.872833	GRMZM2G119722	DNAJ heat shock N-terminal domain-containing protein	48
AD.DHS	S8_63907092	8	63907092	G/C	0.015444	7.53758e-05	4.05696	Intergenic		48
AD.DHS	S8_82493846	8	82493846	G/T	0.475926	8.20443e-05	8.96794	Intergenic		48
AD.DHS	S8_82493847	8	82493847	T/C	0.475926	8.20443e-05	8.96794	Intergenic		48
AD.DHS	S8_82493849	8	82493849	C/A	0.475926	8.20443e-05	8.96794	Intergenic		48
AD.WW	S8_85786934	8	85786934	G/A	0.202247	5.05439e-05	5.07899	Intergenic		52
AD.WW	S8_87545878	8	87545878	C/G	0.204301	9.15735e-05	5.28828	GRMZM2G068294	Phytochrome A-associated F-box protein	52
AD.WW	S8_87676974	8	87676974	G/T	0.202509	5.4405e-05	6.27807	Intergenic		52
AD.WW	S8_88040306	8	88040306	G/T	0.0719424	2.62961e-05	7.32828	GRMZM2G145914	Oxidoreductase, 2OG-Fe(II) oxygenase family protein	52
AD.WW	S9_102141203	9	102141203	T/A	0.067757	6.01977e-05	5.40194	Intergenic		59
AD.DHS	S9_127854413	9	127854413	G/T	0.0299625	3.24457e-05	4.91696	GRMZM2G108265		55
AD.WW	S9_127854424	9	127854424	C/T	0.0377358	8.47346e-05	5.36833	GRMZM2G108265		60
AD.WW	S9_127859259	9	127859259	A/G	0.489583	3.09295e-05	9.0172	GRMZM2G108384	DHHC-type zinc finger family protein	60	PhyB2	862772	Phytochrome/Light transduction (Dong et al 2012)
AD.WW	S9_130508743	9	130508743	T/A	0.0332031	3.26522e-05	0.487432	GRMZM2G043955	Photolyase/blue-light receptor 2	60
AD.WW	S9_13298982	9	13298982	T/C	0.465164	6.68222e-05	2.30232	GRMZM2G083025	BCL-2-associated athanogene	56
AD.WW	S9_135855145	9	135855145	G/T	0.0142857	5.17018e-06	2.77245	GRMZM2G031637	Heat shock protein DnaJ with tetratricopeptide repeat	60
AD.DHS	S9_135864414	9	135864414	C/A	0.419118	3.91665e-05	2.65727	Intergenic		55
AD.DHS	S9_137258331	9	137258331	C/A	0.0348837	5.619e-05	2.84537	GRMZM2G700011	MYB family transcription factor	55
AD.DHS	S9_137653185	9	137653185	G/T	0.0254237	8.51969e-05	2.49638	Intergenic		55
AD.DHS	S9_137790089	9	137790089	A/G	0.0324675	4.76298e-05	3.52262	GRMZM2G078472	Asparagine synthetase	55
AD.WW	S9_143229679	9	143229679	C/A	0.0114068	4.29203e-05	6.04995	GRMZM2G051138	Cell cycle checkpoint protein RAD17 (RADIATION SENSITIVE)	60
AD.DHS	S9_14330292	9	14330292	A/C	0.0128205	2.80945e-05	3.6837	Intergenic		52
AD.DHS	S9_144883049	9	144883049	A/C	0.0202206	8.98145e-06	3.48534	GRMZM2G021573	AP2-like ethylene-responsive transcription factor	55
AD.WW	S9_23458161	9	23458161	G/A	0.0648148	9.999e-05	6.23068	GRMZM2G121333	Alpha/beta-Hydrolases superfamily protein	56
AD.WW	S9_26822011	9	26822011	G/C	0.0428571	1.84611e-05	8.60866	GRMZM2G475360	Cell division cycle 48C	56
AD.WW	S9_28846511	9	28846511	C/T	0.1121	6.00083e-05	4.64535	GRMZM2G163914	NAC transcription factor-like 9	56
AD.WW	S9_28847505	9	28847505	G/A	0.102151	2.48966e-05	2.32966	GRMZM2G163877	BAX inhibitor 1	56
AD.WW	S9_28847505	9	28847505	G/A	0.102151	2.48966e-05	2.32966	GRMZM2G163914	NAC transcription factor-like 9	56	ZCN5	167858	PEBP gene family (Danilevskaya et al 2008)
AD.WW	S9_30066326	9	30066326	T/C	0.0108696	3.57033e-05	6.22322	GRMZM2G472428	ATP-dependent helicase family protein	56	ZCN5	167861	PEBP gene family (Danilevskaya et al 2008)
AD.WW	S9_42291716	9	42291716	G/A	0.0215054	4.4133e-06	3.24861	GRMZM2G439459	Eukaryotic aspartyl protease family protein	57	ZCN5	167862	PEBP gene family (Danilevskaya et al 2008)
AD.DHS	S9_44375862	9	44375862	C/T	0.010989	8.92718e-05	5.3115	GRMZM2G082962	CDK5RAP3	53	ZCN5	167867	PEBP gene family (Danilevskaya et al 2008)
AD.DHS	S9_60201948	9	60201948	C/G	0.0133588	1.28816e-06	3.9056	Intergenic		53	ZCN5	167868	PEBP gene family (Danilevskaya et al 2008)
AD.DHS	S9_69996069	9	69996069	G/A	0.0116732	7.45939e-05	8.44505	Intergenic		54
AD.DHS	S9_73246202	9	73246202	T/A	0.0106383	6.15688e-05	2.85725	GRMZM2G423884	MATE efflux family protein	54	ZFL1	523329	Integrator (Dong et al 2012)
AD.WW	S9_73246202	9	73246202	T/A	0.0106383	3.45113e-05	2.79627	GRMZM2G423884	MATE efflux family protein	58
AD.WW	S9_74006281	9	74006281	G/A	0.0537849	2.41337e-05	6.70306	Intergenic		58
AD.WW	S9_74069143	9	74069143	T/G	0.0467626	3.26795e-05	2.33039	GRMZM2G036826	Pathogenesis-related thaumatin superfamily protein	58
ASI.DHS	S1_17673610	1	17673610	T/C	0.0496454	9.63001e-05	5.9868	GRMZM2G410623	Pentatricopeptide repeat (PPR) superfamily protein	1
ASI.DHS	S1_30685919	1	30685919	C/G	0.417279	5.20963e-05	7.92241	Intergenic		1
ASI.DHS	S1_32157314	1	32157314	C/G	0.102317	7.29214e-05	3.41933	Intergenic		1
ASI.DHS	S1_193870607	1	193870607	A/G	0.120553	6.58175e-05	6.73512	Intergenic		2
ASI.DHS	S1_265470109	1	265470109	T/C	0.0571429	9.6087e-05	2.82296	Intergenic		3	D8	624660	Gibberellin (Dong et al. 2012)
ASI.DHS	S1_274731445	1	274731445	A/G	0.360619	4.52557e-05	2.95487	Intergenic		3
ASI.DHS	S1_274731451	1	274731451	C/G	0.360619	4.52557e-05	2.95487	Intergenic		3
ASI.DHS	S1_274731452	1	274731452	A/G	0.360619	4.52557e-05	2.95487	Intergenic		3
ASI.DHS	S1_297752058	1	297752058	C/T	0.0132075	9.96401e-05	3.24623	GRMZM2G016290	RmlC-like cupins superfamily protein	4
ASI.DHS	S2_30997375	2	30997375	A/G	0.453846	6.76419e-05	1.74643	Intergenic		5
ASI.DHS	S2_32493969	2	32493969	A/T	0.0875486	1.48895e-05	5.4163	GRMZM2G154397	sam2 (S-adenosyl methionine decarboxylase2)	5
ASI.DHS	S2_32493976	2	32493976	A/C	0.0875486	1.48895e-05	5.4163	GRMZM2G154397	sam2 (S-adenosyl methionine decarboxylase2)	5
ASI.DHS	S2_47089917	2	47089917	C/T	0.0913978	2.0317e-05	4.86688	GRMZM2G087192	12-oxophytodienoate reductase 2	5
ASI.DHS	S2_110367545	2	110367545	G/T	0.0231317	2.30614e-05	1.52491	Intergenic		6
ASI.DHS	S2_161860671	2	161860671	C/T	0.0224719	5.3036e-05	2.78786	GRMZM2G088261	Transducin/WD40 repeat-like superfamily protein	7
ASI.DHS	S2_175086528	2	175086528	C/T	0.184783	7.68674e-06	5.4712	GRMZM2G100475		7
ASI.DHS	S2_175086537	2	175086537	C/T	0.184307	3.62497e-05	4.69774	GRMZM2G100475		7
ASI.DHS	S2_175086586	2	175086586	G/A	0.188849	8.59937e-05	3.69413	GRMZM2G100475		7
ASI.DHS	S2_189721611	2	189721611	G/A	0.0462633	4.11723e-05	2.17337	GRMZM2G120110		8
ASI.DHS	S2_189721861	2	189721861	C/T	0.0443262	5.61816e-05	2.57416	GRMZM2G120110		8
ASI.DHS	S2_233695630	2	233695630	G/T	0.112727	7.51897e-05	8.8034	Intergenic		9
ASI.DHS	S2_233695631	2	233695631	A/C	0.112727	7.51897e-05	8.8034	Intergenic		9
ASI.DHS	S2_233695632	2	233695632	T/A	0.112727	7.51897e-05	8.8034	Intergenic		9
ASI.DHS	S2_233695634	2	233695634	T/A	0.112727	7.51897e-05	8.8034	Intergenic		9
ASI.DHS	S2_233695635	2	233695635	G/T	0.112727	7.51897e-05	8.8034	Intergenic		9
ASI.DHS	S3_134919616	3	134919616	C/T	0.125468	4.35981e-05	5.34482	GRMZM2G076657	WRKY DNA-binding protein	10
ASI.DHS	S3_134922683	3	134922683	C/T	0.100379	2.79587e-05	5.2869	GRMZM2G076657	WRKY DNA-binding protein	10
ASI.DHS	S3_147588583	3	147588583	G/A	0.46822	2.05483e-05	6.85858	Intergenic		10
ASI.DHS	S3_186384040	3	186384040	G/A	0.0613718	4.32201e-05	1.57505	GRMZM2G155321		11	ZmTOC1.1	702739	Circadian clock (Dong et al 2012)
ASI.DHS	S3_186784804	3	186784804	C/T	0.0649606	2.29992e-05	2.53124	Intergenic		11	ZmTOC1.1	301975	Circadian clock (Dong et al 2012)
ASI.DHS	S3_205599047	3	205599047	G/A	0.0247148	7.43156e-05	4.20292	Intergenic		11
ASI.DHS	S3_209852980	3	209852980	A/C	0.46595	8.62241e-05	1.43138	GRMZM2G034526		12
ASI.DHS	S3_210231315	3	210231315	G/C	0.0322581	7.27475e-05	4.2027	Intergenic		12
ASI.DHS	S4_152918667	4	152918667	C/G	0.0888889	3.36046e-05	7.96349	GRMZM2G174511	Phosphatidic acid phosphatase (PAP2) family protein	13
ASI.DHS	S4_164088117	4	164088117	T/A	0.281124	5.58291e-05	6.46947	GRMZM2G124684	Eukaryotic aspartyl protease family protein	13
ASI.DHS	S4_164088365	4	164088365	G/A	0.32852	2.42464e-05	5.10158	GRMZM2G124684	Eukaryotic aspartyl protease family protein	13
ASI.DHS	S5_20988252	5	20988252	G/T	0.147601	1.98059e-05	4.09953	GRMZM2G024054	Ubiquitin-protein ligase	14
ASI.DHS	S5_20988256	5	20988256	G/T	0.147601	1.98059e-05	4.09953	GRMZM2G024054	Ubiquitin-protein ligase	14
ASI.DHS	S5_56218615	5	56218615	G/A	0.147273	2.07039e-05	5.66799	GRMZM2G043348	Chloroplast import apparatus	15
ASI.DHS	S5_168225293	5	168225293	G/A	0.199288	5.28563e-05	1.79273	GRMZM2G059851	Heat shock transcription factor A3	16
ASI.DHS	S5_215260865	5	215260865	G/A	0.482143	2.2704e-05	3.23802	Intergenic		17
ASI.DHS	S6_4350454	6	4350454	A/T	0.2109	6.26552e-05	1.05044	Intergenic		18
ASI.DHS	S6_48548315	6	48548315	T/G	0.0903846	5.59948e-05	7.4635	GRMZM2G379053	Zeaxanthin epoxidase (ZEP) (ABA1)	19
ASI.DHS	S6_152508474	6	152508474	G/A	0.0217391	8.32545e-06	4.47724	GRMZM2G080045	Ammonium transporter	20
ASI.DHS	S6_152508483	6	152508483	G/A	0.0218978	4.41821e-05	5.10163	GRMZM2G080045	Ammonium transporter	20
ASI.DHS	S6_154340056	6	154340056	T/C	0.38716	7.82624e-05	6.86176	GRMZM2G701207	Acetyltransferase, GNAT family	20
ASI.DHS	S6_162990954	6	162990954	A/G	0.24902	6.97699e-05	1.7695	GRMZM2G069325	MYB family transcription factor	20
ASI.DHS	S6_167825091	6	167825091	T/A	0.203922	9.53902e-05	4.36227	GRMZM5G812356		20
ASI.DHS	S7_116392421	7	116392421	G/C	0.161111	4.30441e-05	2.16819	Intergenic		21
ASI.DHS	S7_129963687	7	129963687	C/G	0.202899	9.24358e-05	2.59679	GRMZM5G818643	bHLH DNA-binding superfamily protein	21
ASI.DHS	S8_28299102	8	28299102	G/C	0.0142857	9.04846e-05	8.06396	GRMZM2G062953	ENTH/VHS/GAT family protein	22
ASI.DHS	S8_38522069	8	38522069	C/T	0.181004	3.44533e-05	2.5979	GRMZM2G003022	Sec23/Sec24 protein transport family protein	22
ASI.DHS	S8_38524808	8	38524808	C/G	0.160584	1.76482e-05	2.37216	GRMZM2G003022	Sec23/Sec24 protein transport family protein	22
ASI.DHS	S8_38524929	8	38524929	T/C	0.203297	6.88064e-05	3.33736	GRMZM2G003022	Sec23/Sec24 protein transport family protein	22
ASI.DHS	S8_38524934	8	38524934	G/C	0.156364	3.90619e-05	2.58333	GRMZM2G003022	Sec23/Sec24 protein transport family protein	22
ASI.DHS	S8_38699181	8	38699181	G/C	0.211957	7.47351e-05	1.66657	Intergenic		22
ASI.DHS	S8_38699187	8	38699187	G/A	0.211957	7.47351e-05	1.66657	Intergenic		22
ASI.DHS	S8_38699190	8	38699190	T/A	0.211957	7.47351e-05	1.66657	Intergenic		22
ASI.DHS	S8_103703220	8	103703220	T/A	0.303797	7.16225e-05	3.01517	GRMZM2G084274		23
ASI.DHS	S8_132675341	8	132675341	G/C	0.0488372	4.06307e-05	7.21856	Intergenic		24	ZmRAP2.7	630359	Integrator (Dong et al 2012)
ASI.DHS	S9_80067602	9	80067602	C/T	0.0205224	1.16982e-05	2.39383	Intergenic		25
ASI.DHS	S9_80168877	9	80168877	C/G	0.0177936	4.61685e-05	0.945035	Intergenic		25
ASI.DHS	S9_91250515	9	91250515	G/A	0.0177305	4.47473e-05	1.11204	GRMZM2G076526	ABC-2 type transporter family protein	25
ASI.DHS	S9_91409936	9	91409936	C/A	0.0304659	1.20867e-05	2.96316	GRMZM2G074037	AAA-type ATPase family protein	25
ASI.DHS	S10_142188711	10	142188711	A/G	0.167355	1.14377e-05	5.80775	GRMZM2G025592	Chromomethylase	26
ASI.DHS	S10_142188713	10	142188713	G/T	0.167355	1.14377e-05	5.80775	GRMZM2G025592	Chromomethylase	26
ASI.DS	S1_8626069	1	8626069	G/C	0.364865	2.45355e-05	0.49278	GRMZM2G171324		1
ASI.DS	S1_63353894	1	63353894	A/C	0.0539568	9.13069e-05	4.86353	GRMZM2G040954	Calmodulin-domain protein kinase	2
ASI.DS	S1_156207216	1	156207216	C/T	0.132075	8.41523e-05	2.72047	Intergenic		3
ASI.DS	S1_156207217	1	156207217	G/C	0.132075	8.41523e-05	2.72047	Intergenic		3
ASI.DS	S1_160810319	1	160810319	C/G	0.179104	7.32555e-05	2.39771	GRMZM2G331902	Amino acid permease family protein	3
ASI.DS	S1_161302857	1	161302857	C/G	0.179654	8.07571e-05	4.25566	Intergenic		3
ASI.DS	S1_167862511	1	167862511	A/G	0.0196078	8.12246e-05	7.33418	GRMZM2G130034	Ureidoglycolate amidohydrolase	3
ASI.DS	S1_167862514	1	167862514	G/C	0.0196078	8.12246e-05	7.33418	GRMZM2G130034	Ureidoglycolate amidohydrolase	3
ASI.DS	S1_182283327	1	182283327	T/A	0.411504	6.16628e-05	0.418808	GRMZM2G136366	S-adenosyl-L-methionine-dependent methyltransferases superfamily protein	4
ASI.DS	S1_187642582	1	187642582	G/T	0.188172	6.86677e-05	5.148	GRMZM2G132623	Ribosomal protein L31e family protein	4
ASI.DS	S1_205241715	1	205241715	C/A	0.221429	8.83018e-05	3.35912	GRMZM2G319357		5
ASI.DS	S1_205242341	1	205242341	G/A	0.204626	8.16024e-05	6.38672	AC212244.4_FG004 (F)		5
ASI.DS	S1_205242341	1	205242341	G/A	0.204626	8.16024e-05	6.38672	GRMZM2G319357 (R)		5
ASI.DS	S1_254559835	1	254559835	G/C	0.0107143	1.74737e-06	5.07925	Intergenic		6
ASI.DS	S1_254560073	1	254560073	G/T	0.0107527	3.54154e-05	4.80477	GRMZM2G045678	DOF zinc finger domain containing protein	6
ASI.DS	S1_254560075	1	254560075	T/G	0.0107527	3.54154e-05	4.80477	GRMZM2G045678	DOF zinc finger domain containing protein	6
ASI.DS	S1_258310802	1	258310802	T/C	0.462	3.10885e-05	2.30754	Intergenic		6
ASI.DS	S1_288391960	1	288391960	G/T	0.15704	7.09217e-06	9.56065	Intergenic (2863bp upstream of GRMZM5G809195)	iaa5, Aux/IAA-transcription factor5	7
ASI.DS	S1_288392010	1	288392010	T/C	0.156475	8.47294e-06	9.5966	Intergenic (2812bp upstream of GRMZM5G809195)	iaa5, Aux/IAA-transcription factor5	7
ASI.DS	S1_288392032	1	288392032	C/T	0.15	7.86017e-06	9.02428	Intergenic (2790bp upstream of GRMZM5G809195)	iaa5, Aux/IAA-transcription factor5	7
ASI.DS	S1_288392037	1	288392037	T/G	0.153571	2.54702e-05	7.79514	Intergenic (2785bp upstream of GRMZM5G809195)	iaa5, Aux/IAA-transcription factor5	7
ASI.DS	S1_288392066	1	288392066	T/C	0.153571	2.54702e-05	7.79514	Intergenic (2756bp upstream of GRMZM5G809195)	iaa5, Aux/IAA-transcription factor5	7
ASI.DS	S1_290226551	1	290226551	G/A	0.0571429	9.81809e-05	6.35232	Intergenic		7
ASI.DS	S1_290286528	1	290286528	C/A	0.0537634	1.91516e-05	6.43	GRMZM2G082664	2-oxo acid dehydrogenases acyltransferase domain containing protein	7
ASI.DS	S1_290286529	1	290286529	C/A	0.0537634	1.91516e-05	6.43	GRMZM2G082664	2-oxo acid dehydrogenases acyltransferase domain containing protein	7
ASI.DS	S1_290296208	1	290296208	C/T	0.0533808	4.69875e-05	5.32519	Intergenic		7
ASI.DS	S2_1441366	2	1441366	G/T	0.11553	8.59278e-05	6.65852	GRMZM2G019500	Clathrin light chain protein	8
ASI.DS	S2_13799495	2	13799495	G/C	0.18	6.40565e-05	1.74753	Intergenic		8
ASI.DS	S2_15979372	2	15979372	C/T	0.0512821	1.57386e-05	8.7804	GRMZM2G114192	Rho GTPase activating protein with PAK-box/P21-Rho-binding domain	8
ASI.DS	S2_123088546	2	123088546	C/T	0.0409836	3.9869e-05	3.67615	Intergenic		9
ASI.DS	S2_195055947	2	195055947	C/G	0.25	2.58493e-05	4.66929	GRMZM2G034113		10
ASI.DS	S2_208975209	2	208975209	C/A	0.12	4.19068e-05	6.77359	GRMZM2G121868		10
ASI.DS	S3_19940338	3	19940338	G/C	0.159341	8.42852e-05	9.3223	GRMZM2G169152	Cytochrome P450 superfamily protein	11
ASI.DS	S3_26744693	3	26744693	G/A	0.0594796	9.09429e-05	7.5602	Intergenic		11
ASI.DS	S3_136380784	3	136380784	T/C	0.0217391	5.97433e-05	3.61001	GRMZM2G082943		12
ASI.DS	S3_136380792	3	136380792	A/T	0.0217391	5.97433e-05	3.61001	GRMZM2G082943		12
ASI.DS	S3_136380793	3	136380793	A/T	0.0217391	5.97433e-05	3.61001	GRMZM2G082943		12
ASI.DS	S3_136380797	3	136380797	G/T	0.0218182	5.6346e-05	3.57466	GRMZM2G082943		12
ASI.DS	S3_136380801	3	136380801	G/C	0.0217391	5.97433e-05	3.61001	GRMZM2G082943		12
ASI.DS	S3_180979173	3	180979173	A/T	0.0124555	3.26233e-05	5.61785	Intergenic		13
ASI.DS	S3_180979178	3	180979178	T/G	0.0124555	3.26233e-05	5.61785	Intergenic		13
ASI.DS	S3_209023620	3	209023620	T/C	0.48659	9.83729e-05	5.1731	GRMZM5G866432		14
ASI.DS	S3_209023624	3	209023624	T/A	0.48659	9.83729e-05	5.1731	GRMZM5G866432		14
ASI.DS	S3_209023626	3	209023626	C/T	0.48659	9.83729e-05	5.1731	GRMZM5G866432		14
ASI.DS	S3_209023637	3	209023637	T/G	0.48659	9.83729e-05	5.1731	GRMZM5G866432		14
ASI.DS	S3_209023640	3	209023640	C/G	0.48659	9.83729e-05	5.1731	GRMZM5G866432		14
ASI.DS	S3_209023641	3	209023641	A/G	0.48659	9.83729e-05	5.1731	GRMZM5G866432		14
ASI.DS	S3_209023643	3	209023643	C/G	0.48659	9.83729e-05	5.1731	GRMZM5G866432		14
ASI.DS	S4_23189293	4	23189293	C/T	0.0328185	4.63568e-05	4.80054	GRMZM2G389944	Cytokinin-O-glucosyltransferase 3	15
ASI.DS	S4_35576081	4	35576081	G/T	0.184825	4.03339e-05	1.6433	GRMZM2G017586	Basic helix-loop-helix DND-binding domain containing protein	15
ASI.DS	S4_35625110	4	35625110	C/A	0.215139	1.88581e-05	1.2276	Intergenic		15
ASI.DS	S4_71787237	4	71787237	C/A	0.207589	2.08426e-05	3.7019	Intergenic		16
ASI.DS	S4_133104073	4	133104073	C/T	0.0978648	3.84468e-05	1.04551	GRMZM2G071630	gpc3 (glyceraldehyde-3-phosphate dehydrogenase3)	17
ASI.DS	S4_133104077	4	133104077	C/T	0.0978648	3.84468e-05	1.04551	GRMZM2G071630	gpc3 (glyceraldehyde-3-phosphate dehydrogenase3)	17
ASI.DS	S4_133104099	4	133104099	T/G	0.0978648	3.84468e-05	1.04551	GRMZM2G071630	gpc3 (glyceraldehyde-3-phosphate dehydrogenase3)	17
ASI.DS	S4_133104172	4	133104172	G/A	0.0989209	4.93413e-05	0.97545	GRMZM2G071630	gpc3 (glyceraldehyde-3-phosphate dehydrogenase3)	17
ASI.DS	S4_143864293	4	143864293	C/T	0.0858209	9.13573e-06	2.6314	GRMZM2G081192	pip2c (plasma membrane intrinsic protein2)	17
ASI.DS	S4_159561753	4	159561753	C/A	0.0243446	9.84668e-05	5.7355	GRMZM2G147701	NAD(P)-binding Rossmann-fold superfamily protein	18
ASI.DS	S4_159561786	4	159561786	C/T	0.0244361	8.18181e-05	5.77599	GRMZM2G147701	NAD(P)-binding Rossmann-fold superfamily protein	18
ASI.DS	S4_202760326	4	202760326	G/T	0.202847	8.933e-05	1.24847	GRMZM2G119287		19
ASI.DS	S4_202760538	4	202760538	C/T	0.229391	4.52809e-05	0.190973	GRMZM2G119287		19
ASI.DS	S4_202761081	4	202761081	C/A	0.200375	6.06765e-05	0.327874	GRMZM2G119287		19
ASI.DS	S4_237318032	4	237318032	C/A	0.427126	4.43471e-05	2.42797	GRMZM2G451007	Leucine-rich receptor-like protein kinase family protein	20
ASI.DS	S5_6328271	5	6328271	G/C	0.141079	9.51796e-05	4.40834	GRMZM2G035153		21	ZmHD6	49604	Circadian clock (Dong et al 2012)
ASI.DS	S5_6568974	5	6568974	C/A	0.0878136	1.66263e-05	6.68973	Intergenic		21
ASI.DS	S5_25883063	5	25883063	C/G	0.428832	9.37762e-05	0.309813	GRMZM2G168855	Endosomal targeting BRO1-like domain-containing protein	21
ASI.DS	S5_25883075	5	25883075	T/C	0.429348	9.48379e-05	0.144681	GRMZM2G168855	Endosomal targeting BRO1-like domain-containing protein	21
ASI.DS	S5_81762704	5	81762704	G/C	0.0696203	3.99375e-05	3.72943	GRMZM2G322672	Ethylene responsive element binding factor	22
ASI.DS	S5_145523761	5	145523761	C/G	0.103004	9.83708e-05	6.47967	Intergenic		23
ASI.DS	S5_205728005	5	205728005	G/T	0.176259	1.18048e-05	6.50593	GRMZM2G142779	Formin 8	24
ASI.DS	S5_206036210	5	206036210	C/T	0.0673077	4.07071e-05	2.22794	Intergenic		24
ASI.DS	S6_129670599	6	129670599	C/T	0.247253	9.42421e-05	0.972031	GRMZM2G141776	Actin-like ATPase superfamily protein	25
ASI.DS	S7_996249	7	996249	C/T	0.27518	6.32145e-05	1.56571	GRMZM2G090744		26
ASI.DS	S7_16653100	7	16653100	C/T	0.104779	4.98383e-05	2.61283	GRMZM2G398527	S1 RNA binding domain containing protein,	26
ASI.DS	S7_53087868	7	53087868	G/A	0.05	5.93945e-05	4.21578	Intergenic		27
ASI.DS	S7_55467398	7	55467398	G/A	0.0492424	1.20353e-05	4.5741	Intergenic		27
ASI.DS	S7_56862493	7	56862493	G/A	0.0471014	2.09667e-05	4.2082	Intergenic		27
ASI.DS	S7_62625811	7	62625811	C/T	0.0464286	1.44449e-05	5.80332	GRMZM2G179424	Transducin family protein / WD-40 repeat family protein	27
ASI.DS	S7_63848432	7	63848432	C/T	0.0546875	7.67058e-05	5.2156	Intergenic		27
ASI.DS	S7_70409354	7	70409354	C/T	0.0395683	1.71162e-05	4.32055	Intergenic		27
ASI.DS	S7_70756619	7	70756619	C/T	0.0337079	1.17814e-05	4.81124	Intergenic		27
ASI.DS	S7_73972040	7	73972040	G/A	0.0371094	1.84981e-06	4.52112	Intergenic		28
ASI.DS	S7_82324700	7	82324700	C/A	0.0762411	5.2698e-05	4.53926	GRMZM2G409131	Phosphofructokinase family protein	28
ASI.DS	S7_82324715	7	82324715	T/C	0.0797872	2.60999e-05	4.70956	GRMZM2G409131	Phosphofructokinase family protein	28
ASI.DS	S7_129721759	7	129721759	C/G	0.103943	3.08188e-05	5.03394	GRMZM2G096952	white-brown complex homolog protein 11	29
ASI.DS	S7_155258133	7	155258133	T/C	0.231939	3.36833e-05	4.51226	GRMZM2G379780	Cysteine-rich RLK (receptor-like protein kinase) 10	30
ASI.DS	S7_155590426	7	155590426	T/G	0.376812	8.5987e-05	4.22302	Intergenic		30
ASI.DS	S7_158240634	7	158240634	G/T	0.0509091	6.83412e-05	7.29003	Intergenic		30
ASI.DS	S8_15101936	8	15101936	A/G	0.215447	8.96613e-05	6.6921	GRMZM2G165692	Importin alpha isoform 9	31
ASI.DS	S8_66671492	8	66671492	C/T	0.0285714	2.14455e-06	6.77475	GRMZM2G314647	Dynamin-like protein	32
ASI.DS	S8_70553596	8	70553596	G/T	0.0471014	7.25501e-05	8.76042	Intergenic		32
ASI.DS	S8_96603931	8	96603931	C/T	0.025641	7.69804e-05	7.24161	Intergenic		33
ASI.DS	S8_99159621	8	99159621	T/G	0.126335	9.49587e-05	8.52305	GRMZM2G019619	Glycosyl hydrolase superfamily protein	33
ASI.DS	S8_173030038	8	173030038	G/A	0.0304659	6.09104e-05	3.61678	GRMZM2G124047	Serine carboxypeptidase S28 family protein	34	GA2ox1	818743	Gibberellin (GA) (Dong et al 2012)
ASI.DS	S9_14019685	9	14019685	C/T	0.121849	8.46121e-05	2.522	GRMZM2G149132	DNA-binding protein phosphatase 1	35
ASI.DS	S9_118656145	9	118656145	A/G	0.0153509	3.27465e-05	3.2826	Intergenic		36
ASI.DS	S9_147634567	9	147634567	G/T	0.06	3.41471e-05	1.63947	GRMZM2G102802		37
ASI.DS	S9_148089356	9	148089356	A/G	0.271605	6.0032e-05	7.57502	GRMZM2G030915	40S ribosomal protein S3a	37
ASI.DS	S10_8798786	10	8798786	G/A	0.019685	1.20851e-05	7.71813	GRMZM2G301122	Sequence-specific DNA binding transcription factors	38
ASI.DS	S10_31028626	10	31028626	C/G	0.0185874	4.98632e-05	1.48422	Intergenic		39
ASI.DS	S10_136001830	10	136001830	A/G	0.0622642	3.00208e-05	1.21998	Intergenic		40
ASI.DS	S10_143753835	10	143753835	A/C	0.19213	3.38639e-05	7.27495	GRMZM2G431504	NAD(P)-binding Rossmann-fold superfamily protein	40
ASI.HS	S1_216555752	1	216555752	G/A	0.0281385	8.88092e-05	4.86254	Intergenic		1
ASI.HS	S1_230012785	1	230012785	G/A	0.0685921	6.63339e-05	3.08017	GRMZM2G404443	Cytokinin oxidase/dehydrogenase 6	1
ASI.HS	S1_254402160	1	254402160	C/T	0.0185185	3.94414e-05	3.22093	GRMZM2G098063	AP2/B3-like transcriptional factor family protein	2
ASI.HS	S2_25740582	2	25740582	C/T	0.0773381	4.36302e-05	3.39355	AC212859.3_FG007		3
ASI.HS	S3_109173937	3	109173937	C/G	0.0215054	5.34149e-05	0.686466	Intergenic		4
ASI.HS	S3_167432858	3	167432858	A/C	0.18125	6.20509e-05	4.26074	GRMZM2G044055	Formin homology 1	5
ASI.HS	S4_171923389	4	171923389	C/A	0.0949821	3.12297e-05	3.35309	GRMZM2G164854	Transducin/WD40 repeat-like superfamily protein	6
ASI.HS	S8_167155480	8	167155480	G/C	0.0404412	1.41887e-05	4.1467	GRMZM2G123394	ortholog of sugar beet HS1 PRO-1 2	7
ASI.WW	S1_200801588	1	200801588	A/G	0.237319	2.40743e-05	6.47582	Intergenic		1
ASI.WW	S1_254559835	1	254559835	G/C	0.0107143	4.58012e-07	10.2999	Intergenic		2
ASI.WW	S1_254559859	1	254559859	G/T	0.0142857	1.72568e-05	9.93648	Intergenic		2
ASI.WW	S1_254560073	1	254560073	G/T	0.0107527	2.87809e-06	8.04032	GRMZM2G045678	DOF zinc finger domain containing protein	2
ASI.WW	S1_254560075	1	254560075	T/G	0.0107527	2.87809e-06	8.04032	GRMZM2G045678	DOF zinc finger domain containing protein	2
ASI.WW	S1_288391960	1	288391960	G/T	0.15704	4.21158e-05	4.41956	Intergenic		3
ASI.WW	S1_288392010	1	288392010	T/C	0.156475	3.30645e-05	4.22078	Intergenic		3
ASI.WW	S1_288392032	1	288392032	C/T	0.15	3.96582e-05	3.40464	Intergenic		3
ASI.WW	S2_845969	2	845969	G/A	0.0119048	7.11911e-05	2.9003	GRMZM2G386643	C2 calcium/lipid-binding plant phosphoribosyltransferase family protein	4
ASI.WW	S2_49014888	2	49014888	C/G	0.0290909	4.8842e-05	3.44943	Intergenic		5
ASI.WW	S2_140048322	2	140048322	T/C	0.228972	2.94989e-05	5.29144	Intergenic		6	ZmPRR59	837139	Circadian clock (Dong et al 2012)
ASI.WW	S2_147311057	2	147311057	C/T	0.0377698	5.33788e-05	4.94477	GRMZM2G123660	Zinc finger, C3HC6 type domain containing protein	6
ASI.WW	S2_157948231	2	157948231	G/T	0.0261194	6.62339e-05	1.68574	Intergenic		6
ASI.WW	S2_158453526	2	158453526	G/T	0.202952	3.82616e-05	1.8293	GRMZM5G876616		6
ASI.WW	S2_196294379	2	196294379	C/G	0.254545	4.71139e-05	0.402729	GRMZM2G050305	MYB family transcription factor	7
ASI.WW	S3_18636175	3	18636175	G/A	0.231225	6.47449e-07	8.56771	Intergenic		8
ASI.WW	S3_52746980	3	52746980	C/A	0.0177936	3.00321e-05	2.02897	GRMZM2G442645	TPD1	9
ASI.WW	S3_154665398	3	154665398	G/A	0.0733591	5.95973e-05	6.59316	GRMZM2G106613	Homeodomain-like superfamily protein	10	ZmLD	4744	Autonomous (Dong et al 2012)
ASI.WW	S3_154665413	3	154665413	C/A	0.0733591	5.95973e-05	6.59316	GRMZM2G106613	Homeodomain-like superfamily protein	10	ZmLD	4759	Autonomous (Dong et al 2012)
ASI.WW	S3_162178052	3	162178052	A/T	0.139286	2.15592e-05	0.308189	GRMZM2G068688	Signal peptide peptidase-like 2B	10
ASI.WW	S3_162178102	3	162178102	A/G	0.148746	7.44329e-06	0.313621	GRMZM2G068688	Signal peptide peptidase-like 2B	10
ASI.WW	S3_162178204	3	162178204	C/G	0.180451	6.06026e-06	0.931128	GRMZM2G068688	Signal peptide peptidase-like 2B	10
ASI.WW	S3_231824106	3	231824106	G/A	0.0413534	1.83711e-05	0.926219	GRMZM2G107839	Protease inhibitor/seed storage/LTP family protein	11	ZCN1, ZNC3	712214	PEBP gene family (Danilevskaya et al 2008)
ASI.WW	S4_39543900	4	39543900	C/G	0.0677291	6.67768e-05	5.53623	GRMZM2G359260	CRINKLY4 related 4	12
ASI.WW	S4_128894302	4	128894302	A/G	0.375899	4.23782e-05	1.47123	Intergenic		13
ASI.WW	S5_207033027	5	207033027	G/A	0.0306859	9.84075e-05	0.879226	GRMZM2G114371	DCD (Development and Cell Death) domain protein	14
ASI.WW	S6_122892498	6	122892498	G/T	0.165441	2.77014e-05	8.42861	Intergenic		15
ASI.WW	S6_122892499	6	122892499	C/A	0.173993	3.02494e-05	8.64732	Intergenic		15
ASI.WW	S6_122892500	6	122892500	A/C	0.184502	5.06522e-05	8.35303	Intergenic		15
ASI.WW	S6_122951109	6	122951109	T/A	0.277985	1.69852e-06	9.75214	GRMZM5G846196	Vesicle-associated membrane protein	15
ASI.WW	S6_122951151	6	122951151	T/C	0.19145	4.31323e-06	8.24107	GRMZM5G846196	Vesicle-associated membrane protein	15
ASI.WW	S6_159179286	6	159179286	G/A	0.0193798	2.08445e-05	3.95386	GRMZM2G159169		16	ZCN7	25137	PEBP gene family (Danilevskaya et al 2008)
ASI.WW	S7_9528161	7	9528161	C/T	0.0533088	1.01076e-06	7.59735	GRMZM2G329867	ARM repeat superfamily protein	17
ASI.WW	S7_112945678	7	112945678	G/A	0.227273	7.53869e-05	4.81656	Intergenic		18
ASI.WW	S7_112945680	7	112945680	G/C	0.227437	9.46439e-05	3.70864	Intergenic		18
ASI.WW	S7_112946096	7	112946096	T/G	0.145418	9.29782e-05	5.16724	Intergenic		18
ASI.WW	S7_112946098	7	112946098	C/A	0.145418	9.29782e-05	5.16724	Intergenic		18
ASI.WW	S7_112946103	7	112946103	G/C	0.145418	9.29782e-05	5.16724	Intergenic		18
ASI.WW	S8_13331318	8	13331318	C/A	0.135371	6.95668e-05	6.81574	GRMZM2G094304	Class I glutamine amidotransferase-like superfamily protein	19
ASI.WW	S8_104819035	8	104819035	T/A	0.0575221	7.89973e-05	1.24786	Intergenic		20
ASI.WW	S8_104819046	8	104819046	A/T	0.0575221	7.89973e-05	1.24786	Intergenic		20
ASI.WW	S8_104819047	8	104819047	T/C	0.0575221	7.89973e-05	1.24786	Intergenic		20
ASI.WW	S8_118676881	8	118676881	A/C	0.244403	8.78015e-05	4.06554	Intergenic		20
ASI.WW	S9_6999768	9	6999768	C/T	0.433579	1.08115e-05	4.67334	GRMZM5G874756	ABC-2 type transporter family protein	21
ASI.WW	S9_6999788	9	6999788	T/G	0.45941	1.13543e-06	6.23972	GRMZM5G874756	ABC-2 type transporter family protein	21
ASI.WW	S9_20864391	9	20864391	A/C	0.207763	9.85996e-05	3.66561	Intergenic		21
ASI.WW	S9_58123453	9	58123453	C/T	0.036965	9.82896e-05	0.872314	Intergenic		22
ASI.WW	S9_112885050	9	112885050	G/C	0.273408	5.39414e-06	0.297764	Intergenic		23
ASI.WW	S9_112885094	9	112885094	G/A	0.343318	4.45735e-05	0.314022	Intergenic		23
ASI.WW	S9_142755231	9	142755231	C/G	0.076087	1.69857e-05	3.03649	GRMZM2G150594	Lateral organ boundaries (LOB) domain family protein	24
ASI.WW	S10_117753021	10	117753021	A/G	0.454724	6.68945e-05	2.46681	Intergenic		25
ASI.WW	S10_132094696	10	132094696	C/A	0.494505	9.17839e-05	3.2499	GRMZM2G046782		25
ASI.WW	S10_133743649	10	133743649	A/T	0.0518672	7.94634e-05	1.5055	Intergenic		25
GY.DHS	S1_62226932	1	62226932	G/A	0.0541045	8.83139e-05	5.38505	GRMZM2G063055	Tetratricopeptide repeat (TPR)-like superfamily protein	1
GY.DHS	S1_63353916	1	63353916	C/T	0.206642	3.46233e-05	4.16248	GRMZM2G040954	Calmodulin-domain protein kinase	1
GY.DHS	S1_64414906	1	64414906	T/A	0.364017	2.22699e-05	5.98443	Intergenic		1
GY.DHS	S1_65738408	1	65738408	C/A	0.08	4.40717e-05	0.382431	GRMZM2G100497	Pseudouridine synthase family protein	1
GY.DHS	S1_151587628	1	151587628	T/A	0.0299625	9.8446e-05	3.91473	Intergenic		2
GY.DHS	S1_231185628	1	231185628	G/A	0.467273	6.43637e-05	1.65631	GRMZM2G042598		3
GY.DHS	S1_231186265	1	231186265	T/A	0.457295	8.00581e-05	0.709014	GRMZM2G042598		3
GY.DHS	S1_248596019	1	248596019	T/C	0.219424	1.42963e-05	4.81926	Intergenic		3
GY.DHS	S2_175090345	2	175090345	A/C	0.34296	6.86744e-05	5.47126	GRMZM2G100484	Xanthine/uracil permease family protein	4
GY.DHS	S2_221361773	2	221361773	G/C	0.483871	2.96744e-05	4.92865	Intergenic		5
GY.DHS	S2_232584976	2	232584976	G/T	0.252747	7.84919e-05	5.63006	Intergenic		5
GY.DHS	S3_209904722	3	209904722	T/A	0.128623	9.55101e-05	4.86916	Intergenic		6
GY.DHS	S4_7010218	4	7010218	C/T	0.158824	8.96842e-05	4.20301	Intergenic		7
GY.DHS	S4_9353851	4	9353851	G/A	0.344488	3.11627e-05	5.84891	GRMZM2G419836	Thioredoxin superfamily protein	7
GY.DHS	S4_15583392	4	15583392	G/A	0.045977	1.71379e-05	4.8685	GRMZM2G041235		7
GY.DHS	S4_15697982	4	15697982	C/T	0.0881295	6.87851e-06	3.27302	GRMZM2G017940	F-box domain containing protein	7
GY.DHS	S4_20100588	4	20100588	T/C	0.124101	7.55224e-08	4.17001	GRMZM2G151863		7
GY.DHS	S4_20100597	4	20100597	C/T	0.124101	7.55224e-08	4.17001	GRMZM2G151863		7
GY.DHS	S4_25743599	4	25743599	T/C	0.377193	3.49601e-05	3.89841	GRMZM2G176173	CCT/B-box zinc finger protein	7
GY.DHS	S4_26297979	4	26297979	C/G	0.224453	5.39375e-05	6.56811	Intergenic		7
GY.DHS	S4_33122136	4	33122136	A/G	0.262452	4.99201e-06	5.91887	Intergenic		8
GY.DHS	S4_34653177	4	34653177	A/G	0.324766	6.12974e-05	3.71134	Intergenic		8
GY.DHS	S4_34653191	4	34653191	A/G	0.324766	6.12974e-05	3.71134	Intergenic		8
GY.DHS	S4_34653991	4	34653991	C/A	0.333935	7.09055e-05	5.76161	GRMZM2G072350	Cell wall-associated kinase (WAK)	8
GY.DHS	S4_42919519	4	42919519	C/A	0.101083	1.08012e-05	2.43656	GRMZM2G154578		8
GY.DHS	S4_43056132	4	43056132	C/G	0.120879	6.37327e-06	2.78445	GRMZM2G155931	Ribosomal protein L32e	8
GY.DHS	S4_43056149	4	43056149	A/G	0.122711	8.30719e-06	2.62918	GRMZM2G155931	Ribosomal protein L32e	8
GY.DHS	S4_81251319	4	81251319	G/A	0.102518	9.06705e-05	0.951516	GRMZM2G004878	Linker histone H1 and H5 family protein	9
GY.DHS	S4_100214826	4	100214826	C/G	0.026616	8.56318e-06	2.24854	Intergenic		9
GY.DHS	S4_100214831	4	100214831	G/C	0.026616	8.56318e-06	2.24854	Intergenic		9
GY.DHS	S4_100214832	4	100214832	G/A	0.026616	8.56318e-06	2.24854	Intergenic		9
GY.DHS	S4_120626499	4	120626499	C/T	0.0300752	1.60695e-05	1.48188	GRMZM2G107807	PHD finger protein	10
GY.DHS	S4_120626645	4	120626645	C/A	0.0319149	4.38366e-05	1.25391	GRMZM2G107807	PHD finger protein	10
GY.DHS	S4_143465017	4	143465017	T/A	0.0375	1.18695e-05	2.66331	GRMZM2G081582	Phenylalanine ammonia-lyase	11
GY.DHS	S4_144528487	4	144528487	T/G	0.0726496	5.54421e-05	7.22412	Intergenic		11
GY.DHS	S4_150574666	4	150574666	G/A	0.0513308	5.65639e-05	1.97923	GRMZM2G163193	FTSH protease 9	11
GY.DHS	S4_152474617	4	152474617	G/A	0.389286	9.41192e-05	3.86345	GRMZM2G059021		11
GY.DHS	S4_161148137	4	161148137	G/C	0.209854	8.56586e-05	3.29796	GRMZM2G106137		11
GY.DHS	S4_161148142	4	161148142	T/C	0.209854	8.56586e-05	3.29796	GRMZM2G106137		11
GY.DHS	S4_166966076	4	166966076	A/T	0.179435	2.17459e-05	10.4747	GRMZM2G063426		12
GY.DHS	S4_169013103	4	169013103	C/T	0.0678571	8.03109e-05	1.92732	GRMZM2G019209	Oligopeptide transporter	12
GY.DHS	S4_240460743	4	240460743	G/A	0.450673	4.20293e-05	2.7723	GRMZM2G163227		13
GY.DHS	S5_3955649	5	3955649	G/C	0.0542986	7.20648e-05	8.51983	GRMZM2G009928	Thioredoxin	14
GY.DHS	S5_3955650	5	3955650	G/C	0.0542986	7.20648e-05	8.51983	GRMZM2G009928	Thioredoxin	14
GY.DHS	S5_214536767	5	214536767	G/A	0.03663	9.2176e-06	5.31357	GRMZM2G163195	Glycosyltransferase family protein 2	15
GY.DHS	S5_215788257	5	215788257	G/C	0.3213	1.75211e-05	2.19763	Intergenic		15
GY.DHS	S5_215788342	5	215788342	T/A	0.316547	5.01393e-05	1.27785	Intergenic		15
GY.DHS	S6_1994434	6	1994434	T/C	0.104444	8.46089e-05	2.84404	GRMZM2G542994	Mago nashi family protein	16
GY.DHS	S6_91640749	6	91640749	C/T	0.0212355	1.38068e-05	3.47672	GRMZM2G128560		17
GY.DHS	S6_118827854	6	118827854	C/T	0.366667	1.62271e-05	3.04682	GRMZM2G396632	bZIP transcription factor domain containing protein	18
GY.DHS	S6_121209725	6	121209725	T/G	0.166667	6.61151e-05	3.781	Intergenic		18
GY.DHS	S6_121209743	6	121209743	G/T	0.166667	6.61151e-05	3.781	GRMZM2G089562	AT hook motif DNA-binding family protein	18
GY.DHS	S6_121213662	6	121213662	C/G	0.18638	9.51944e-05	5.25284	GRMZM2G089562	AT hook motif DNA-binding family protein	18
GY.DHS	S7_104885361	7	104885361	T/C	0.396797	9.72757e-05	0.729467	GRMZM2G414813	Xanthine/uracil permease family protein	19
GY.DHS	S7_128433537	7	128433537	C/T	0.120504	9.45727e-05	2.42048	GRMZM2G314679	SNARE-like superfamily protein	20
GY.DHS	S7_157142859	7	157142859	G/A	0.390995	6.5414e-05	2.92786	Intergenic		21
GY.DHS	S7_157142861	7	157142861	G/C	0.390995	6.5414e-05	2.92786	Intergenic		21
GY.DHS	S7_157142862	7	157142862	G/A	0.390995	6.5414e-05	2.92786	Intergenic		21
GY.DHS	S7_158366673	7	158366673	C/G	0.0740741	8.07762e-05	5.7264	GRMZM5G897592	Cytochrome c	21
GY.DHS	S7_173448235	7	173448235	C/G	0.0530303	3.19544e-05	2.97704	GRMZM2G311665	Zinc finger (CCCH-type) family protein / RNA recognition motif (RRM)-containing protein	21
GY.DHS	S7_173738298	7	173738298	G/A	0.240385	1.23251e-05	6.99436	Intergenic		21
GY.DHS	S8_966472	8	966472	A/G	0.387615	7.29695e-05	0.512453	Intergenic		22
GY.DHS	S8_18894561	8	18894561	A/T	0.0587189	5.61462e-05	3.49875	GRMZM2G088356	Serinc-domain containing serine and sphingolipid biosynthesis protein	22	qKRN8-1		B73*abe2, 2016-Liu et al-Genetic architecture of the maize kernel row number revealed by combining QTL mapping using a high-density genetic map and bulked segregant RNA sequencing
GY.DHS	S8_116781315	8	116781315	C/T	0.169742	9.75844e-05	1.90317	GRMZM2G007276	Ubiquitin-conjugating enzyme	23	qKRN8-1		B73*abe2, 2016-Liu et al-Genetic architecture of the maize kernel row number revealed by combining QTL mapping using a high-density genetic map and bulked segregant RNA sequencing
GY.DHS	S8_131218328	8	131218328	T/G	0.429658	4.43939e-05	3.42981	Intergenic		23
GY.DHS	S8_139711573	8	139711573	G/C	0.0635246	5.70734e-05	2.69696	GRMZM2G054900	Calmodulin-binding family protein	24
GY.DHS	S8_145282213	8	145282213	C/A	0.494681	7.86557e-05	2.29135	GRMZM2G132686	ATP binding microtubule motor family protein	24
GY.DHS	S8_165715535	8	165715535	C/G	0.0464684	1.8253e-05	4.79375	GRMZM2G114057	Adenine nucleotide alpha hydrolases-like superfamily protein	25
GY.DHS	S9_15601658	9	15601658	G/A	0.462366	6.83443e-05	2.31178	GRMZM2G160842	Co-factor for nitrate, reductase and xanthine dehydrogenase 5	26
GY.DHS	S9_141439750	9	141439750	A/G	0.032197	9.88047e-05	2.44093	Intergenic		27
GY.DHS	S9_152826191	9	152826191	T/A	0.104255	4.31344e-05	1.90615	GRMZM2G342807		27
GY.DHS	S9_152826203	9	152826203	G/A	0.112385	3.45178e-05	1.90971	GRMZM2G342807		27
GY.DHS	S10_14645306	10	14645306	G/C	0.107914	8.46528e-05	5.00283	GRMZM2G021706	Nodulin MtN3 family protein	28
GY.DHS	S10_77114830	10	77114830	G/C	0.126415	1.70134e-05	2.70254	GRMZM2G171236	NADH-ubiquinone oxidoreductase-related	29
GY.DHS	S10_77114836	10	77114836	G/A	0.125475	2.80274e-05	2.48741	GRMZM2G171236	NADH-ubiquinone oxidoreductase-related	29
GY.DHS	S10_122266925	10	122266925	T/G	0.220217	7.3115e-05	4.29259	Intergenic		30
GY.DS	S1_244834582	1	244834582	C/G	0.172101	2.22719e-06	2.87826	GRMZM2G145458	Jasmonate-ZIM-domain protein	1
GY.DS	S2_10788063	2	10788063	G/T	0.31893	5.12279e-05	0.682355	Intergenic		2
GY.DS	S2_187687820	2	187687820	T/G	0.487589	6.35294e-05	4.1786	GRMZM2G009344	Purine permease	3
GY.DS	S2_187687832	2	187687832	A/G	0.487589	6.55354e-05	3.4704	GRMZM2G009344	Purine permease	3
GY.DS	S2_202316078	2	202316078	C/G	0.252669	8.72405e-05	7.79837	GRMZM2G179459	SH3 domain-containing protein	3
GY.DS	S2_202316088	2	202316088	A/C	0.202128	1.68112e-05	6.31048	GRMZM2G179459	SH3 domain-containing protein	3
GY.DS	S3_29793665	3	29793665	C/T	0.194643	4.80376e-05	2.88563	Intergenic		4
GY.DS	S3_29793666	3	29793666	T/C	0.194643	4.80376e-05	2.88563	Intergenic		4
GY.DS	S3_29796483	3	29796483	G/T	0.25	8.36843e-05	4.33004	GRMZM2G036206		4
GY.DS	S3_138130762	3	138130762	G/A	0.0178571	1.20336e-07	5.7275	Intergenic		5
GY.DS	S3_139808881	3	139808881	T/C	0.483806	7.58468e-05	3.1467	GRMZM2G027632	5\'-AMP-activated protein kinase beta-2 subunit protein	5
GY.DS	S3_170027736	3	170027736	A/G	0.120155	4.48534e-05	2.09435	Intergenic		6
GY.DS	S4_42633715	4	42633715	C/T	0.0597015	6.71906e-05	3.49751	AC202900.3_FG001		7
GY.DS	S4_84176304	4	84176304	G/A	0.393258	5.21986e-05	2.04937	Intergenic		8
GY.DS	S4_184848483	4	184848483	C/T	0.114919	5.19782e-06	6.3766	GRMZM2G360835		9
GY.DS	S4_219447285	4	219447285	C/T	0.0165289	1.97046e-05	1.91678	Intergenic		10
GY.DS	S4_224955043	4	224955043	C/G	0.223849	9.80218e-07	7.00166	GRMZM2G048733	Regulatory components of ABA receptor 3	10
GY.DS	S5_197845758	5	197845758	G/A	0.0147059	5.83831e-05	1.68472	Intergenic		11
GY.DS	S5_205728005	5	205728005	G/T	0.176259	6.55751e-05	2.63542	GRMZM2G142779	Formin 8	11
GY.DS	S5_210767802	5	210767802	C/A	0.0747126	9.85983e-05	0.889179	Intergenic		11
GY.DS	S5_215968436	5	215968436	G/A	0.257848	4.14076e-05	2.49669	GRMZM2G064386	Cysteine proteinases superfamily protein	11
GY.DS	S6_58451771	6	58451771	C/T	0.399573	9.3516e-05	1.05779	Intergenic		12
GY.DS	S6_70864722	6	70864722	C/T	0.0701439	9.33403e-05	3.02921	Intergenic		12
GY.DS	S6_107460590	6	107460590	T/A	0.0498221	5.60061e-05	4.49178	Intergenic		13
GY.DS	S7_7008381	7	7008381	A/G	0.101449	9.52827e-05	2.43605	GRMZM2G164454	Alpha/beta-Hydrolases superfamily protein	14
GY.DS	S7_10516767	7	10516767	C/T	0.0403846	7.53643e-06	4.60049	GRMZM2G066290	Pyruvate kinase family protein	14
GY.DS	S7_30877888	7	30877888	G/C	0.0472727	1.5885e-05	0.843282	GRMZM5G817964	White-brown complex homolog protein 11	15
GY.DS	S7_122987467	7	122987467	G/A	0.114286	5.34581e-05	5.38219	GRMZM2G396350	Protein kinase superfamily protein	16
GY.DS	S8_139375760	8	139375760	G/A	0.0202429	8.2269e-05	4.18535	Intergenic		17
GY.DS	S8_160078464	8	160078464	T/C	0.15708	7.21936e-05	6.13141	Intergenic		18
GY.DS	S9_26832057	9	26832057	A/G	0.163866	5.64122e-05	2.44989	GRMZM2G030252	Auxin-induced protein	19
GY.DS	S9_59288175	9	59288175	C/T	0.339552	5.99782e-05	2.25668	Intergenic		20
GY.DS	S9_149169409	9	149169409	C/A	0.29918	8.57644e-05	1.45003	GRMZM2G028039	GRAS family transcription factor	21
GY.DS	S9_149169412	9	149169412	A/T	0.304435	8.29691e-05	1.75456	GRMZM2G028039	GRAS family transcription factor	21
GY.DS	S10_39961375	10	39961375	G/T	0.0535055	9.03147e-05	5.17844	GRMZM2G360615		22
GY.DS	S10_48602204	10	48602204	G/C	0.0571429	1.61649e-05	6.93731	Intergenic		22
GY.HS	S1_3357539	1	3357539	G/A	0.0307971	6.28491e-05	2.3818	Intergenic		1
GY.HS	S1_7390746	1	7390746	G/A	0.182624	6.99193e-05	4.12353	GRMZM2G399948		1
GY.HS	S1_13093954	1	13093954	A/G	0.394636	8.03471e-05	6.80876	Intergenic		1
GY.HS	S1_14803790	1	14803790	G/A	0.345196	1.03665e-05	5.44315	GRMZM5G857303	Ribosomal L18p/L5e family protein	1
GY.HS	S1_176942207	1	176942207	G/A	0.29588	7.64432e-05	1.25733	Intergenic		2
GY.HS	S1_187093076	1	187093076	T/C	0.161765	6.81918e-05	4.95192	GRMZM2G059129	Glycerophosphoryl diester phosphodiesterase family protein	2
GY.HS	S1_190695978	1	190695978	G/T	0.16726	8.87907e-05	2.59932	GRMZM2G166355	Oligouridylate-binding protein 1A	2
GY.HS	S1_223764551	1	223764551	C/G	0.446939	2.04422e-05	5.92773	GRMZM2G181231	Protein kinase superfamily protein	3
GY.HS	S1_227111700	1	227111700	C/T	0.336431	1.89997e-05	4.99144	Intergenic		3
GY.HS	S1_245313124	1	245313124	A/T	0.180085	9.84238e-05	4.48991	Intergenic		4
GY.HS	S1_251426646	1	251426646	C/T	0.39916	6.54342e-05	4.29009	Intergenic		4
GY.HS	S1_292080147	1	292080147	A/G	0.110108	9.36371e-05	3.79727	GRMZM2G047365	Sphingomyelin synthetase family protein	5
GY.HS	S2_4102376	2	4102376	T/A	0.488152	3.61303e-05	4.99266	Intergenic		6
GY.HS	S2_16344596	2	16344596	C/G	0.465116	7.50438e-05	4.39615	GRMZM2G086210	Glucose-methanol-choline (GMC) oxidoreductase family protein	6
GY.HS	S2_20109844	2	20109844	G/A	0.368231	7.44385e-05	2.3992	Intergenic		6
GY.HS	S2_29834337	2	29834337	G/A	0.0549451	9.67064e-05	6.07328	Intergenic		7
GY.HS	S2_35676250	2	35676250	T/A	0.134892	3.6784e-05	0.533319	Intergenic		7
GY.HS	S2_36450893	2	36450893	G/A	0.147163	4.58751e-05	0.945209	GRMZM2G130224	Restriction endonuclease, type II-like superfamily protein	7
GY.HS	S2_36450920	2	36450920	C/T	0.149466	1.16057e-05	1.58073	GRMZM2G130224	Restriction endonuclease, type II-like superfamily protein	7
GY.HS	S2_78699011	2	78699011	C/T	0.12963	6.98002e-05	6.04639	GRMZM2G474153	Concanavalin A-like lectin protein kinase family protein	8
GY.HS	S2_78924841	2	78924841	C/G	0.0221239	1.48829e-06	7.51649	Intergenic		8
GY.HS	S2_78929373	2	78929373	C/T	0.235178	2.05772e-05	8.68839	Intergenic		8
GY.HS	S2_79284243	2	79284243	G/A	0.181655	4.29643e-05	4.18087	GRMZM2G102583	WRKY DNA-binding protein	8
GY.HS	S2_79416621	2	79416621	G/C	0.154275	1.81974e-05	6.13878	Intergenic		8
GY.HS	S2_79477741	2	79477741	G/C	0.209964	7.85493e-05	5.9772	GRMZM2G168447	CAP (Cysteine-rich secretory proteins, Antigen 5, and Pathogenesis-related 1 protein) superfamily protein	8
GY.HS	S2_79872003	2	79872003	G/A	0.188849	7.96269e-05	5.39193	GRMZM2G065839	Cation efflux family protein	8
GY.HS	S2_136562874	2	136562874	T/C	0.145907	6.03753e-05	2.99452	GRMZM2G003234	C2H2 zinc finger protein	9
GY.HS	S2_158387566	2	158387566	T/G	0.133962	7.10633e-05	0.781791	GRMZM2G455491	Cadmium/zinc-transporting ATPase	10
GY.HS	S2_171748334	2	171748334	A/G	0.442593	1.8822e-05	5.61527	Intergenic		10
GY.HS	S3_1467367	3	1467367	C/G	0.0434783	1.32262e-06	5.14053	GRMZM2G087804	g2 (golden plant2)	11
GY.HS	S3_1467368	3	1467368	A/G	0.0422794	1.30006e-06	4.04769	GRMZM2G087804	g2 (golden plant2)	11
GY.HS	S3_4338757	3	4338757	A/G	0.129151	9.77761e-05	0.623714	Intergenic		11
GY.HS	S3_4339396	3	4339396	A/G	0.0427509	3.07117e-05	3.49324	Intergenic		11
GY.HS	S3_4339410	3	4339410	T/G	0.0442804	5.55049e-05	2.80903	Intergenic		11
GY.HS	S3_4542850	3	4542850	A/G	0.322785	1.19334e-05	1.61397	GRMZM2G035278	Polyketide cyclase/dehydrase and lipid transport superfamily protein	11
GY.HS	S3_4542854	3	4542854	G/C	0.322785	1.19334e-05	1.61397	GRMZM2G035278	Polyketide cyclase/dehydrase and lipid transport superfamily protein	11
GY.HS	S3_21686498	3	21686498	G/A	0.266376	7.64371e-05	3.80347	Intergenic		12
GY.HS	S3_30213204	3	30213204	G/T	0.066787	1.42872e-05	0.529309	Intergenic		12
GY.HS	S3_31805253	3	31805253	C/T	0.273585	9.55142e-05	6.52825	GRMZM2G062650	NAC domain containing protein	12
GY.HS	S3_31805269	3	31805269	A/G	0.273585	9.55142e-05	6.52825	GRMZM2G062650	NAC domain containing protein	12
GY.HS	S3_159389463	3	159389463	C/A	0.0330396	4.4359e-05	8.07064	Intergenic		13
GY.HS	S3_173469764	3	173469764	G/T	0.0679245	2.99211e-05	4.83109	GRMZM2G081519	5\'-3\' exonuclease family protein	13
GY.HS	S3_176794775	3	176794775	A/T	0.156364	6.91952e-05	5.37533	Intergenic		13
GY.HS	S3_178136003	3	178136003	C/T	0.016129	7.86931e-05	6.24874	GRMZM2G177518	Tetratricopeptide repeat (TPR)-like superfamily protein	13
GY.HS	S3_178136012	3	178136012	C/T	0.016129	7.86931e-05	6.24874	GRMZM2G177518	Tetratricopeptide repeat (TPR)-like superfamily protein	13
GY.HS	S3_196478568	3	196478568	C/G	0.398917	5.09668e-08	2.05305	Intergenic		14
GY.HS	S3_207545528	3	207545528	C/A	0.058	1.71988e-05	3.70871	Intergenic		14
GY.HS	S3_207545541	3	207545541	T/C	0.058	1.71988e-05	3.70871	Intergenic		14
GY.HS	S3_217007694	3	217007694	C/T	0.0265957	4.63858e-05	4.80188	GRMZM2G176943	Cytochrome P450 superfamily protein	15
GY.HS	S3_218013771	3	218013771	C/T	0.322761	5.79529e-05	8.28131	GRMZM2G057853	WD domain, G-beta repeat domain containing protein	15
GY.HS	S3_218013806	3	218013806	C/T	0.32397	7.81736e-05	8.07204	GRMZM2G057853	WD domain, G-beta repeat domain containing protein	15
GY.HS	S3_218013846	3	218013846	G/T	0.267045	1.92005e-05	2.65397	GRMZM2G057853	WD domain, G-beta repeat domain containing protein	15
GY.HS	S3_218014164	3	218014164	C/T	0.282353	4.79307e-05	2.34341	GRMZM2G057853	WD domain, G-beta repeat domain containing protein	15
GY.HS	S3_218116361	3	218116361	A/G	0.295367	2.5787e-05	2.3479	GRMZM2G073460	Tetratricopeptide repeat (TPR)-like superfamily protein	15
GY.HS	S4_50780103	4	50780103	C/T	0.0925267	2.09868e-05	7.09383	Intergenic		16
GY.HS	S4_163448239	4	163448239	C/T	0.354167	7.37748e-06	6.2856	GRMZM2G136139	Cytosolic invertase 1	17
GY.HS	S4_186589236	4	186589236	C/A	0.399642	5.55238e-05	3.74504	GRMZM2G171605	4\'-phosphopantetheinyl transferase superfamily	18
GY.HS	S4_228013862	4	228013862	C/A	0.175	3.36156e-05	0.873078	Intergenic		19
GY.HS	S4_239803481	4	239803481	G/A	0.269397	7.64336e-05	3.66481	GRMZM2G150193	Canopy homolog 2	19
GY.HS	S5_5017876	5	5017876	C/T	0.305357	4.76543e-05	4.25959	Intergenic		20
GY.HS	S5_12275688	5	12275688	C/G	0.21223	8.46169e-05	4.03339	GRMZM2G102760	Lipoxygenase 1	20
GY.HS	S5_194559804	5	194559804	C/T	0.114407	6.01994e-05	6.55024	GRMZM2G329229	Aluminium activated malate transporter family protein	21
GY.HS	S5_202395053	5	202395053	C/T	0.202847	3.72018e-05	9.52002	GRMZM2G028397	AT-hook DNA-binding family protein	21
GY.HS	S5_204065055	5	204065055	A/G	0.256272	7.52122e-05	4.1749	GRMZM2G161641	Amino acid permease	21
GY.HS	S5_205144774	5	205144774	A/C	0.42449	7.70436e-05	4.23856	Intergenic		21
GY.HS	S6_95069472	6	95069472	G/T	0.0234657	9.15176e-05	6.31719	GRMZM2G101499	SBP-box gene family member	22
GY.HS	S6_105833772	6	105833772	A/G	0.10181	1.47952e-05	7.04078	Intergenic		22
GY.HS	S6_128825755	6	128825755	T/C	0.182927	6.55647e-05	4.11387	GRMZM2G002656	NB-ARC domain-containing disease resistance protein	23
GY.HS	S6_149942037	6	149942037	A/G	0.0239044	5.77188e-05	4.14176	GRMZM2G161534	Carbohydrate-binding-like fold	24
GY.HS	S6_156371941	6	156371941	A/C	0.44708	9.81728e-05	7.15398	GRMZM2G383623	RecF/RecN/SMC N terminal domain containing protein	24
GY.HS	S6_161710611	6	161710611	G/A	0.334112	6.48049e-05	1.96558	Intergenic		24
GY.HS	S6_165238734	6	165238734	G/A	0.152174	3.6312e-05	3.47661	Intergenic		24
GY.HS	S6_165628858	6	165628858	G/A	0.490672	6.62708e-05	0.603279	GRMZM2G154687		24
GY.HS	S7_7065490	7	7065490	G/A	0.0589431	7.58197e-05	0.964232	GRMZM2G398996	Gibberellin receptor	25
GY.HS	S7_24693801	7	24693801	C/G	0.224074	4.2585e-05	2.695	Intergenic		25
GY.HS	S7_69257988	7	69257988	C/T	0.0292969	9.97457e-05	4.03511	Intergenic		26
GY.HS	S7_144000522	7	144000522	A/G	0.138182	8.19308e-05	3.1894	Intergenic		27
GY.HS	S7_146240229	7	146240229	T/G	0.251838	3.20777e-05	2.03759	Intergenic		27
GY.HS	S7_146240230	7	146240230	C/A	0.154412	5.97414e-05	2.44516	Intergenic		27
GY.HS	S7_153855131	7	153855131	G/A	0.180608	9.43262e-05	6.10483	GRMZM2G009103	Auxin-induced protein	27
GY.HS	S7_155752016	7	155752016	T/A	0.151515	1.12529e-05	3.10532	Intergenic		27
GY.HS	S7_155752030	7	155752030	T/A	0.143478	3.07167e-05	2.55523	Intergenic		27
GY.HS	S7_155752542	7	155752542	G/A	0.158696	1.1603e-05	3.57059	Intergenic		27
GY.HS	S7_155752569	7	155752569	A/C	0.204846	9.90629e-05	1.895	Intergenic		27
GY.HS	S7_173149162	7	173149162	T/G	0.181818	9.05811e-06	1.72927	GRMZM2G149040	bZIP transcription factor domain containing protein	28
GY.HS	S7_173149246	7	173149246	A/G	0.153285	2.58975e-05	2.07165	GRMZM2G149040	bZIP transcription factor domain containing protein	28
GY.HS	S7_173149278	7	173149278	T/C	0.161172	5.54348e-05	2.19755	GRMZM2G149040	bZIP transcription factor domain containing protein	28
GY.HS	S8_40953050	8	40953050	T/A	0.0198556	9.78134e-05	3.31724	GRMZM2G306610	MADS-box family gene with M-beta type-box	29	qKRN8-1		B73*abe2, 2016-Liu et al-Genetic architecture of the maize kernel row number revealed by combining QTL mapping using a high-density genetic map and bulked segregant RNA sequencing
GY.HS	S8_139890297	8	139890297	C/A	0.180657	9.83079e-05	1.69259	Intergenic (132bp downstream of GRMZM2G700686)		30
GY.HS	S8_139890298	8	139890298	C/A	0.180657	9.83079e-05	1.69259	Intergenic (133bp downstream of GRMZM2G700686)		30
GY.HS	S8_139890476	8	139890476	C/G	0.157895	8.70964e-06	3.19794	Intergenic (311bp downstream of GRMZM2G700686)		30
GY.HS	S8_139890477	8	139890477	A/T	0.157895	8.70964e-06	3.19794	Intergenic (312bp downstream of GRMZM2G700686)		30
GY.HS	S8_139890478	8	139890478	G/T	0.157895	8.70964e-06	3.19794	Intergenic (313bp downstream of GRMZM2G700686)		30
GY.HS	S8_139890480	8	139890480	T/A	0.157895	8.70964e-06	3.19794	Intergenic (315bp downstream of GRMZM2G700686)		30
GY.HS	S8_139890481	8	139890481	A/C	0.163462	1.41794e-05	2.70387	Intergenic (316bp downstream of GRMZM2G700686)		30
GY.HS	S8_139890483	8	139890483	A/C	0.157895	8.70964e-06	3.19794	Intergenic (318bp downstream of GRMZM2G700686)		30
GY.HS	S8_139890484	8	139890484	T/C	0.157895	8.70964e-06	3.19794	Intergenic (319bp downstream of GRMZM2G700686)		30
GY.HS	S8_139890485	8	139890485	T/C	0.167939	2.09157e-05	1.39508	Intergenic (320bp downstream of GRMZM2G700686)		30
GY.HS	S8_139890486	8	139890486	C/G	0.157895	8.70964e-06	3.19794	Intergenic (321bp downstream of GRMZM2G700686)		30
GY.HS	S8_139890487	8	139890487	C/A	0.157895	8.70964e-06	3.19794	Intergenic (322bp downstream of GRMZM2G700686)		30
GY.HS	S8_139890488	8	139890488	A/T	0.157895	8.70964e-06	3.19794	Intergenic (323bp downstream of GRMZM2G700686)		30
GY.HS	S8_143698117	8	143698117	G/A	0.137795	8.96668e-05	4.95261	GRMZM2G039889	Zinc finger C-x8-C-x5-C-x3-H type family protein	30
GY.HS	S8_144669283	8	144669283	A/G	0.298561	1.20916e-05	5.58473	GRMZM2G374065	Extra-large G-protein-related	30
GY.HS	S8_144669296	8	144669296	A/G	0.299283	1.16944e-05	5.32078	GRMZM2G374065	Extra-large G-protein-related	30
GY.HS	S8_144669324	8	144669324	G/A	0.297153	1.15114e-05	5.30151	GRMZM2G374065	Extra-large G-protein-related	30
GY.HS	S8_144669333	8	144669333	C/A	0.297189	9.29217e-05	6.01772	GRMZM2G374065	Extra-large G-protein-related	30
GY.HS	S8_152590322	8	152590322	A/G	0.42029	5.05592e-05	6.18217	GRMZM2G360219	Leucine-rich repeat protein kinase family protein	30
GY.HS	S9_13149914	9	13149914	C/A	0.0815603	4.83268e-05	2.8155	GRMZM2G116491	WRKY family transcription factor	31
GY.HS	S9_37456326	9	37456326	T/C	0.246606	6.45044e-06	2.53854	Intergenic		32
GY.HS	S9_37456389	9	37456389	C/T	0.235409	3.16586e-06	1.51929	Intergenic		32
GY.HS	S9_101199036	9	101199036	G/A	0.0375	8.2925e-05	1.31355	GRMZM2G378653	bHLH DNA-binding superfamily protein	33
GY.HS	S9_131532610	9	131532610	G/A	0.404332	5.67334e-06	0.481025	GRMZM2G027437		34
GY.HS	S9_131567498	9	131567498	C/T	0.393116	5.31413e-05	0.432472	GRMZM2G005869	Serine/threonine protein kinase	34
GY.HS	S9_131567530	9	131567530	T/C	0.393116	5.31413e-05	0.432472	GRMZM2G005869	Serine/threonine protein kinase	34
GY.HS	S9_131567537	9	131567537	C/T	0.405797	6.0863e-05	0.324619	GRMZM2G005869	Serine/threonine protein kinase	34
GY.HS	S9_131567546	9	131567546	A/C	0.393116	5.31413e-05	0.432472	GRMZM2G005869	Serine/threonine protein kinase	34
GY.HS	S9_144881078	9	144881078	C/G	0.0129151	3.43366e-05	3.35669	GRMZM2G021573	AP2-like ethylene-responsive transcription factor	34
GY.HS	S10_629095	10	629095	G/A	0.124113	5.42171e-05	1.82065	Intergenic		35
GY.HS	S10_4585759	10	4585759	G/A	0.106383	7.97215e-06	4.38025	AC196978.5_FG002 (F)		35
GY.HS	S10_4585759	10	4585759	G/A	0.106383	7.97215e-06	4.38025	GRMZM2G407189 (R)	Bifunctional inhibitor/lipid-transfer protein/seed storage 2S albumin superfamily protein	35
GY.HS	S10_7112299	10	7112299	T/A	0.0423729	3.8862e-05	1.12755	Intergenic		35
GY.HS	S10_16526262	10	16526262	C/T	0.45539	5.65909e-05	6.37883	Intergenic		35
GY.HS	S10_16526273	10	16526273	T/C	0.45539	5.65909e-05	6.37883	Intergenic		35
GY.HS	S10_16568248	10	16568248	C/A	0.0952381	9.55193e-05	5.04776	Intergenic		35
GY.HS	S10_31395020	10	31395020	G/A	0.031746	6.21841e-05	2.21764	Intergenic		36
GY.HS	S10_52292424	10	52292424	G/A	0.0185874	8.18418e-05	3.84915	Intergenic		37
GY.HS	S10_53141603	10	53141603	T/A	0.0185185	2.71247e-05	4.40261	GRMZM2G459370	Calcineurin-like metallo-phosphoesterase superfamily protein	37
GY.HS	S10_53141604	10	53141604	T/C	0.0185185	2.71247e-05	4.40261	GRMZM2G459370	Calcineurin-like metallo-phosphoesterase superfamily protein	37
GY.HS	S10_53141606	10	53141606	G/A	0.0185185	2.71247e-05	4.40261	GRMZM2G459370	Calcineurin-like metallo-phosphoesterase superfamily protein	37
GY.HS	S10_53141616	10	53141616	C/T	0.0185185	2.71247e-05	4.40261	GRMZM2G459370	Calcineurin-like metallo-phosphoesterase superfamily protein	37
GY.HS	S10_53141617	10	53141617	A/T	0.0185185	2.71247e-05	4.40261	GRMZM2G459370	Calcineurin-like metallo-phosphoesterase superfamily protein	37
GY.HS	S10_53141620	10	53141620	T/A	0.0185185	2.71247e-05	4.40261	GRMZM2G459370	Calcineurin-like metallo-phosphoesterase superfamily protein	37
GY.HS	S10_53192866	10	53192866	G/T	0.0649351	2.29274e-05	5.57254	GRMZM2G434549		37
GY.HS	S10_66886357	10	66886357	G/A	0.304104	9.5076e-05	1.91479	Intergenic		37
GY.HS	S10_66956541	10	66956541	T/C	0.366548	5.27316e-05	1.58622	GRMZM2G481531	PR5-like receptor kinase	37
GY.HS	S10_66956580	10	66956580	G/A	0.355872	9.02866e-05	3.06445	GRMZM2G481531	PR5-like receptor kinase	37
GY.HS	S10_66956730	10	66956730	C/A	0.383895	9.77634e-05	2.78852	GRMZM2G481531	PR5-like receptor kinase	37
GY.HS	S10_76876560	10	76876560	C/T	0.0611814	5.48497e-05	2.2604	Intergenic		38
GY.HS	S10_118809603	10	118809603	C/A	0.0198556	6.28943e-05	2.66709	Intergenic		39
GY.HS	S10_118809606	10	118809606	C/A	0.0198556	6.28943e-05	2.66709	Intergenic		39
GY.HS	S10_118809608	10	118809608	T/A	0.0180505	6.68008e-05	3.12192	Intergenic		39
GY.HS	S10_118809609	10	118809609	C/T	0.0180505	6.68008e-05	3.12192	Intergenic		39
GY.HS	S10_118809611	10	118809611	G/T	0.0180505	6.68008e-05	3.12192	Intergenic		39
GY.HS	S10_118809623	10	118809623	G/T	0.0180505	6.68008e-05	3.12192	Intergenic		39
GY.HS	S10_118809629	10	118809629	T/G	0.0180505	6.68008e-05	3.12192	Intergenic		39
GY.HS	S10_122267258	10	122267258	T/C	0.0190114	4.84369e-05	4.60927	Intergenic		39
GY.HS	S10_122267262	10	122267262	G/A	0.019084	4.19541e-05	4.7473	Intergenic		39
GY.HS	S10_122267269	10	122267269	C/T	0.0190114	4.84369e-05	4.60927	Intergenic		39
GY.HS	S10_147846033	10	147846033	C/G	0.0685921	1.19751e-05	2.17811	GRMZM2G392101	crr2 (cytokinin response regulator2)	40
GY.HS	S10_148329546	10	148329546	C/T	0.464419	7.61095e-05	3.99961	GRMZM2G138870		40
GY.HS	S10_148507037	10	148507037	T/C	0.415663	3.18172e-05	3.60844	GRMZM2G173472	SGNH hydrolase-type esterase superfamily protein	40
GY.WW	S1_2467305	1	2467305	G/A	0.0284698	5.27817e-05	6.18013	GRMZM2G028870	RING/U-box superfamily protein	1
GY.WW	S1_2467308	1	2467308	T/G	0.0284698	5.27817e-05	6.18013	GRMZM2G028870	RING/U-box superfamily protein	1
GY.WW	S1_2467309	1	2467309	C/T	0.0284698	5.27817e-05	6.18013	GRMZM2G028870	RING/U-box superfamily protein	1
GY.WW	S1_4998725	1	4998725	A/T	0.191882	5.9784e-05	3.63932	GRMZM2G159427	WD repeat-containing protein	1
GY.WW	S1_4998732	1	4998732	T/C	0.191882	5.9784e-05	3.63932	GRMZM2G159427	WD repeat-containing protein	1
GY.WW	S1_13372369	1	13372369	A/C	0.0152672	6.23327e-05	6.09044	GRMZM2G377311	Cyclin family protein	1
GY.WW	S1_14851446	1	14851446	A/G	0.0842697	5.47836e-05	1.80076	GRMZM2G162749	Cycling DOF factor 1	1
GY.WW	S1_19331140	1	19331140	T/A	0.114943	9.77478e-05	4.06841	Intergenic		1
GY.WW	S1_19331205	1	19331205	C/A	0.160232	1.37401e-05	8.09237	Intergenic		1
GY.WW	S1_29032760	1	29032760	C/T	0.032491	7.65758e-05	4.97484	GRMZM2G180023	Protein kinase superfamily protein	2
GY.WW	S1_45949929	1	45949929	T/G	0.0261194	4.28731e-05	4.77871	GRMZM2G007206	Tetraspanin family protein	2
GY.WW	S1_49216690	1	49216690	G/C	0.1	8.77715e-05	3.67613	GRMZM2G140432	Prolyl oligopeptidase family protein	3
GY.WW	S1_60101764	1	60101764	C/T	0.167279	6.7482e-05	2.54906	Intergenic		3
GY.WW	S1_87600593	1	87600593	G/A	0.291822	5.62651e-05	0.487609	GRMZM2G464885	NAD(P)-binding Rossmann-fold superfamily protein	4
GY.WW	S1_87600632	1	87600632	A/T	0.291822	5.62651e-05	0.487609	GRMZM2G464885	NAD(P)-binding Rossmann-fold superfamily protein	4
GY.WW	S1_87601664	1	87601664	A/T	0.361224	2.24799e-05	2.46018	GRMZM2G464885	NAD(P)-binding Rossmann-fold superfamily protein	4
GY.WW	S1_90788971	1	90788971	G/T	0.19962	7.63275e-05	0.212988	GRMZM2G317386	Matrixin family protein	4
GY.WW	S1_90792431	1	90792431	A/T	0.354701	6.74344e-05	2.8143	Intergenic		4
GY.WW	S1_90877448	1	90877448	G/C	0.255639	1.40283e-05	0.884647	Intergenic		4
GY.WW	S1_91189113	1	91189113	A/C	0.445736	1.18809e-05	1.27107	GRMZM2G062458	Basic helix-loop-helix (bHLH) DNA-binding superfamily protein	4
GY.WW	S1_91189120	1	91189120	G/A	0.445736	1.18809e-05	1.27107	GRMZM2G062458	Basic helix-loop-helix (bHLH) DNA-binding superfamily protein	4
GY.WW	S1_91267549	1	91267549	G/C	0.229412	2.55756e-06	1.36151	Intergenic		4
GY.WW	S1_92343355	1	92343355	C/T	0.257085	3.84047e-05	2.17147	GRMZM2G425719	Flavin-monooxygenase glucosinolate S-oxygenase 5	4
GY.WW	S1_93909264	1	93909264	C/T	0.443396	8.19594e-05	1.54597	GRMZM2G392477	Protein kinase superfamily protein	4
GY.WW	S1_107312117	1	107312117	G/A	0.361011	2.23527e-06	5.87679	GRMZM2G469795		4
GY.WW	S1_107312807	1	107312807	G/A	0.427165	1.61412e-05	6.38092	Intergenic		4
GY.WW	S1_107312836	1	107312836	G/A	0.417647	5.76174e-05	5.27384	Intergenic		4
GY.WW	S1_107451213	1	107451213	C/A	0.353053	9.38697e-05	2.58549	GRMZM2G321940	ABA insensitive 8	4
GY.WW	S1_107791757	1	107791757	C/G	0.460699	8.73031e-06	6.43258	Intergenic		5
GY.WW	S1_107791759	1	107791759	C/G	0.460699	8.73031e-06	6.43258	GRMZM2G304897	S-locus lectin protein kinase family protein	5
GY.WW	S1_156220097	1	156220097	G/C	0.476868	9.59236e-05	3.21939	GRMZM2G017170	Transmembrane amino acid transporter family protein	6
GY.WW	S1_180691059	1	180691059	C/T	0.498106	1.12842e-05	3.04651	GRMZM2G423476	Core-2/I-branching beta-1,6-N-acetylglucosaminyltransferase family protein	7
GY.WW	S1_234122525	1	234122525	G/T	0.358696	8.80619e-05	3.19393	GRMZM2G112656		8
GY.WW	S1_234122527	1	234122527	C/G	0.358696	8.80619e-05	3.19393	GRMZM2G112656		8
GY.WW	S1_251711121	1	251711121	G/T	0.0325203	7.05346e-05	6.84325	Intergenic		8
GY.WW	S1_268252786	1	268252786	T/G	0.483696	9.8781e-05	0.0227316	GRMZM5G881950	Cellular apoptosis susceptibility protein / importin-alpha re-exporter	9	qKRN1		B73*abe2, 2016-Liu et al-Genetic architecture of the maize kernel row number revealed by combining QTL mapping using a high-density genetic map and bulked segregant RNA sequencing
GY.WW	S1_268256410	1	268256410	A/G	0.416364	9.796e-05	0.101242	GRMZM5G881950	Cellular apoptosis susceptibility protein / importin-alpha re-exporter	9	qKRN1		B73*abe2, 2016-Liu et al-Genetic architecture of the maize kernel row number revealed by combining QTL mapping using a high-density genetic map and bulked segregant RNA sequencing
GY.WW	S2_10013972	2	10013972	T/C	0.282692	3.29428e-05	8.73804	GRMZM2G102346	Trypsin family protein	10
GY.WW	S2_10014110	2	10014110	G/A	0.261628	8.85083e-05	6.65242	GRMZM2G102346	Trypsin family protein	10
GY.WW	S2_12267709	2	12267709	A/G	0.130435	5.40974e-05	4.50182	GRMZM2G074743	Alternative oxidase 1A	10
GY.WW	S2_13353348	2	13353348	A/C	0.260369	2.6168e-06	8.59353	Intergenic		10
GY.WW	S2_27960361	2	27960361	G/A	0.0800712	4.57155e-05	0.695295	Intergenic		10
GY.WW	S2_34575989	2	34575989	C/A	0.0744681	5.20813e-05	7.32996	GRMZM2G081053	Ankyrin repeat domain containing protein	11
GY.WW	S2_68741961	2	68741961	G/T	0.124549	5.0951e-05	8.44698	GRMZM2G085833	YELLOW STRIPE like 6	12
GY.WW	S2_68746411	2	68746411	A/T	0.123656	2.29035e-05	8.98601	GRMZM2G085833	YELLOW STRIPE like 6	12
GY.WW	S2_68746414	2	68746414	T/C	0.129032	5.54617e-06	9.08328	GRMZM2G085833	YELLOW STRIPE like 6	12
GY.WW	S2_68746418	2	68746418	G/A	0.137868	1.69203e-05	10.4838	GRMZM2G085833	YELLOW STRIPE like 6	12
GY.WW	S2_68746420	2	68746420	G/C	0.137868	1.69203e-05	10.4838	GRMZM2G085833	YELLOW STRIPE like 6	12
GY.WW	S2_68746421	2	68746421	T/G	0.137363	1.69203e-05	10.4838	GRMZM2G085833	YELLOW STRIPE like 6	12
GY.WW	S2_68963725	2	68963725	T/G	0.0113122	9.96369e-05	9.51678	Intergenic		12
GY.WW	S2_81674311	2	81674311	C/T	0.0416667	6.96809e-05	7.2663	Intergenic		12
GY.WW	S2_100637635	2	100637635	C/A	0.384328	7.72463e-05	3.47977	Intergenic		13
GY.WW	S2_112745365	2	112745365	G/A	0.0161943	8.36036e-06	3.27577	Intergenic		13
GY.WW	S2_222436527	2	222436527	C/A	0.478927	4.69125e-05	7.87289	GRMZM2G152962	GDSL-like Lipase/Acylhydrolase superfamily protein	14
GY.WW	S2_233797546	2	233797546	A/T	0.237037	3.04473e-05	7.7086	GRMZM2G022206	Ubiquiting-conjugating enzyme	14
GY.WW	S2_233801051	2	233801051	A/T	0.414286	8.87746e-06	9.10528	GRMZM2G022041	Small nuclear ribonucleoprotein family protein	14
GY.WW	S3_7080923	3	7080923	C/G	0.0277778	5.38181e-05	4.89992	GRMZM2G104081	Hexokinase 1	15	KT		HuangC*Xu178, 2014-QTL analysis of Kernel-related traits in maize using an immortalized F2 population
GY.WW	S3_13687698	3	13687698	G/A	0.3659	9.92308e-05	18.0061	GRMZM5G877259	saposin B domain-containing protein	15
GY.WW	S3_33476816	3	33476816	C/A	0.372587	7.24297e-05	10.2305	Intergenic		16
GY.WW	S3_126156647	3	126156647	C/G	0.0632184	9.76438e-05	4.08942	GRMZM2G351387	Spotted leaf 11	17
GY.WW	S3_173021686	3	173021686	A/G	0.0150376	9.36993e-05	7.24656	GRMZM2G038281	Beta-galactosidase	18
GY.WW	S3_180198924	3	180198924	A/G	0.283088	9.88006e-05	1.12665	GRMZM2G054807	avr9/Cf-9 rapidly elicited protein	18
GY.WW	S3_180516471	3	180516471	G/A	0.0845588	9.85574e-05	0.223529	GRMZM2G367668	Laccase 2	18
GY.WW	S3_181751311	3	181751311	G/T	0.0179211	9.44245e-05	6.86902	GRMZM2G126077	Pectin lyase-like superfamily protein	18
GY.WW	S3_185036489	3	185036489	A/T	0.0253165	8.95742e-05	2.13255	Intergenic		18
GY.WW	S3_185036490	3	185036490	G/C	0.0253165	8.95742e-05	2.13255	Intergenic		18
GY.WW	S3_185036492	3	185036492	A/T	0.0253165	8.95742e-05	2.13255	Intergenic		18
GY.WW	S3_185036512	3	185036512	C/A	0.0253165	8.95742e-05	2.13255	Intergenic		18
GY.WW	S3_186071755	3	186071755	T/C	0.149466	6.7787e-05	9.89148	Intergenic		18
GY.WW	S3_216232549	3	216232549	A/G	0.273305	8.41233e-06	4.16257	GRMZM2G150260	MYB family transcription factor	19
GY.WW	S3_216232691	3	216232691	G/A	0.240964	8.24795e-06	2.56763	GRMZM2G150260	MYB family transcription factor	19
GY.WW	S3_225307888	3	225307888	C/T	0.0486891	4.50485e-05	6.05109	GRMZM2G040401		19
GY.WW	S4_2488289	4	2488289	A/G	0.482206	7.54801e-05	13.6957	GRMZM2G444222	Tetratricopeptide repeat (TPR)-like superfamily protein	20
GY.WW	S4_14931138	4	14931138	C/A	0.030303	2.91319e-05	2.00858	GRMZM2G151050	VHS and GAT domain containing protein, target of Myb protein	20
GY.WW	S4_14931156	4	14931156	A/G	0.030303	2.91319e-05	2.00858	GRMZM2G151050	VHS and GAT domain containing protein, target of Myb protein	20
GY.WW	S4_124929971	4	124929971	G/A	0.135714	6.30065e-05	9.13409	GRMZM2G106752	CPuORF19 - conserved peptide uORF-containing transcript	21
GY.WW	S4_124931003	4	124931003	A/C	0.211397	4.06373e-05	10.9593	GRMZM2G106752	CPuORF19 - conserved peptide uORF-containing transcript	21
GY.WW	S4_187277905	4	187277905	C/G	0.0274725	9.074e-07	6.96229	GRMZM2G055467	Strictosidine synthase	22
GY.WW	S4_205329073	4	205329073	T/C	0.13786	1.11975e-06	4.76923	Intergenic		22
GY.WW	S4_238333347	4	238333347	G/A	0.0722433	4.12267e-05	6.87669	GRMZM2G060451	Chaperone DnaJ-domain superfamily protein	23
GY.WW	S5_5780589	5	5780589	G/T	0.41498	8.3309e-05	5.80483	Intergenic		24
GY.WW	S5_6568953	5	6568953	T/C	0.433692	9.7522e-06	8.44441	Intergenic		24
GY.WW	S5_8174925	5	8174925	C/T	0.0992063	7.21977e-05	6.51001	GRMZM2G312738	Ubiquitin-protein ligases	24
GY.WW	S5_68511359	5	68511359	T/G	0.467857	4.44234e-05	6.047	GRMZM2G063897	Protein kinase superfamily protein	25
GY.WW	S5_68511806	5	68511806	A/C	0.476449	8.62385e-05	5.84474	GRMZM2G063897	Protein kinase superfamily protein	25
GY.WW	S5_68511808	5	68511808	C/A	0.474638	6.76061e-05	6.21288	GRMZM2G063897	Protein kinase superfamily protein	25
GY.WW	S5_68511809	5	68511809	A/C	0.476449	8.62385e-05	5.84474	GRMZM2G063897	Protein kinase superfamily protein	25
GY.WW	S5_68512485	5	68512485	G/A	0.446429	9.21178e-05	6.3838	GRMZM2G063897	Protein kinase superfamily protein	25
GY.WW	S5_179270162	5	179270162	A/C	0.113475	8.88793e-05	1.79253	Intergenic		26
GY.WW	S5_207127277	5	207127277	C/A	0.0684647	1.19714e-05	5.47095	Intergenic		27
GY.WW	S5_208197901	5	208197901	G/T	0.391386	9.26638e-05	2.19212	Intergenic		27
GY.WW	S5_208637765	5	208637765	T/C	0.234649	4.23853e-05	4.79218	GRMZM2G081214	Phosphate-responsive 1 family protein	27
GY.WW	S6_5158831	6	5158831	T/C	0.0805085	9.46483e-05	3.81188	Intergenic		28
GY.WW	S6_69286500	6	69286500	G/A	0.100823	8.80536e-05	2.15977	Intergenic		29
GY.WW	S6_91124269	6	91124269	C/T	0.0361011	1.67187e-05	0.726439	Intergenic		30
GY.WW	S6_91124276	6	91124276	G/T	0.0361011	1.67187e-05	0.726439	Intergenic		30
GY.WW	S6_91124277	6	91124277	C/A	0.0361011	1.67187e-05	0.726439	Intergenic		30
GY.WW	S6_91240961	6	91240961	T/G	0.0719424	1.35738e-05	8.73321	GRMZM5G805002		30
GY.WW	S6_102228532	6	102228532	T/A	0.257634	9.19992e-05	0.368336	Intergenic		30
GY.WW	S6_157920666	6	157920666	C/T	0.148551	6.16351e-05	5.81167	Intergenic		31
GY.WW	S6_162646828	6	162646828	T/C	0.260949	5.06089e-05	10.47	Intergenic		31
GY.WW	S7_106653155	7	106653155	C/T	0.130435	6.5608e-05	5.65393	GRMZM2G451965	Glycosyl hydrolase 9B8	32
GY.WW	S7_122988044	7	122988044	G/A	0.0478723	6.64877e-05	8.10805	GRMZM2G396350	Protein kinase superfamily protein	32
GY.WW	S7_131197151	7	131197151	C/T	0.0329218	4.91381e-05	6.70974	GRMZM2G377862		33
GY.WW	S7_143004212	7	143004212	G/T	0.0319549	8.69997e-05	4.81827	Intergenic		33
GY.WW	S7_154740062	7	154740062	T/A	0.0688889	5.67203e-05	3.50448	GRMZM2G077008	Signal transduction histidine kinase, hybrid-type, ethylene sensor	34
GY.WW	S7_165469194	7	165469194	T/C	0.172764	4.29495e-05	5.20759	GRMZM2G114461	FAR1 family protein	34
GY.WW	S7_165680575	7	165680575	T/C	0.0469314	2.17133e-05	7.12313	GRMZM2G108767	RING/FYVE/PHD-type zinc finger family protein	34
GY.WW	S7_167155248	7	167155248	T/C	0.319495	1.89653e-05	1.59158	GRMZM2G140293		34
GY.WW	S8_10090731	8	10090731	C/T	0.199095	9.81163e-05	8.39818	GRMZM2G140782		35
GY.WW	S8_10090740	8	10090740	A/G	0.199095	9.81163e-05	8.39818	GRMZM2G140782		35
GY.WW	S8_35002902	8	35002902	T/C	0.298932	1.11092e-05	2.1215	GRMZM2G331566	Glycosyl hydrolase 9B13	36	qKRN8-1		B73*abe2, 2016-Liu et al-Genetic architecture of the maize kernel row number revealed by combining QTL mapping using a high-density genetic map and bulked segregant RNA sequencing
GY.WW	S8_35003034	8	35003034	C/T	0.222628	4.0941e-05	0.598207	GRMZM2G331566	Glycosyl hydrolase 9B13	36	qKRN8-1		B73*abe2, 2016-Liu et al-Genetic architecture of the maize kernel row number revealed by combining QTL mapping using a high-density genetic map and bulked segregant RNA sequencing
GY.WW	S8_35003037	8	35003037	G/A	0.222628	4.0941e-05	0.598207	GRMZM2G331566	Glycosyl hydrolase 9B13	36	qKRN8-1		B73*abe2, 2016-Liu et al-Genetic architecture of the maize kernel row number revealed by combining QTL mapping using a high-density genetic map and bulked segregant RNA sequencing
GY.WW	S8_35003061	8	35003061	G/C	0.222628	4.0941e-05	0.598207	GRMZM2G331566	Glycosyl hydrolase 9B13	36	qKRN8-1		B73*abe2, 2016-Liu et al-Genetic architecture of the maize kernel row number revealed by combining QTL mapping using a high-density genetic map and bulked segregant RNA sequencing
GY.WW	S8_35003169	8	35003169	T/C	0.367521	6.05169e-05	5.00473	GRMZM2G331566	Glycosyl hydrolase 9B13	36	qKRN8-1		B73*abe2, 2016-Liu et al-Genetic architecture of the maize kernel row number revealed by combining QTL mapping using a high-density genetic map and bulked segregant RNA sequencing
GY.WW	S8_35003178	8	35003178	T/C	0.378261	2.83756e-05	4.94754	GRMZM2G331566	Glycosyl hydrolase 9B13	36	qKRN8-1		B73*abe2, 2016-Liu et al-Genetic architecture of the maize kernel row number revealed by combining QTL mapping using a high-density genetic map and bulked segregant RNA sequencing
GY.WW	S8_38524929	8	38524929	T/C	0.203297	3.7588e-05	10.4649	GRMZM2G003022	Sec23/Sec24 protein transport family protein	36	qKRN8-1		B73*abe2, 2016-Liu et al-Genetic architecture of the maize kernel row number revealed by combining QTL mapping using a high-density genetic map and bulked segregant RNA sequencing
GY.WW	S8_60137620	8	60137620	A/G	0.432432	5.31824e-05	7.07344	Intergenic		37
GY.WW	S8_73851339	8	73851339	T/G	0.348214	4.02331e-05	0.949116	GRMZM2G001991	NAD(P)-binding Rossmann-fold superfamily protein	37	qKRN8-1		B73*abe2, 2016-Liu et al-Genetic architecture of the maize kernel row number revealed by combining QTL mapping using a high-density genetic map and bulked segregant RNA sequencing
GY.WW	S8_73852395	8	73852395	T/C	0.210145	4.97762e-05	1.81668	GRMZM2G002034	Pectin lyase-like superfamily protein	37	qKRN8-1		B73*abe2, 2016-Liu et al-Genetic architecture of the maize kernel row number revealed by combining QTL mapping using a high-density genetic map and bulked segregant RNA sequencing
GY.WW	S8_73852396	8	73852396	G/A	0.211679	6.50739e-05	1.72841	GRMZM2G002034	Pectin lyase-like superfamily protein	37	qKRN8-1		B73*abe2, 2016-Liu et al-Genetic architecture of the maize kernel row number revealed by combining QTL mapping using a high-density genetic map and bulked segregant RNA sequencing
GY.WW	S8_75951924	8	75951924	G/A	0.231317	3.31195e-05	2.3694	Intergenic		37
GY.WW	S8_79341449	8	79341449	A/G	0.232975	9.23208e-05	1.14961	Intergenic		37
GY.WW	S8_80045991	8	80045991	G/T	0.23227	3.50045e-05	1.09174	GRMZM2G106526	ATP10 protein	37	qKRN8-1		B73*abe2, 2016-Liu et al-Genetic architecture of the maize kernel row number revealed by combining QTL mapping using a high-density genetic map and bulked segregant RNA sequencing
GY.WW	S8_80294725	8	80294725	G/A	0.228723	2.78243e-05	1.37737	GRMZM2G312877	Lactoylglutathione lyase / glyoxalase I family protein	38	qKRN8-1		B73*abe2, 2016-Liu et al-Genetic architecture of the maize kernel row number revealed by combining QTL mapping using a high-density genetic map and bulked segregant RNA sequencing
GY.WW	S8_80387988	8	80387988	C/T	0.227106	1.67419e-05	1.25017	GRMZM2G093323	Mitochondrial substrate carrier family protein	38	qKRN8-1		B73*abe2, 2016-Liu et al-Genetic architecture of the maize kernel row number revealed by combining QTL mapping using a high-density genetic map and bulked segregant RNA sequencing
GY.WW	S8_81881034	8	81881034	C/T	0.2375	1.64406e-05	1.32672	GRMZM2G509876		38	qKRN8-1		B73*abe2, 2016-Liu et al-Genetic architecture of the maize kernel row number revealed by combining QTL mapping using a high-density genetic map and bulked segregant RNA sequencing
GY.WW	S8_81881266	8	81881266	G/C	0.234317	5.34222e-05	1.16088	GRMZM2G509876		38	qKRN8-1		B73*abe2, 2016-Liu et al-Genetic architecture of the maize kernel row number revealed by combining QTL mapping using a high-density genetic map and bulked segregant RNA sequencing
GY.WW	S8_81881276	8	81881276	G/A	0.231752	7.09912e-05	1.09117	GRMZM2G509876		38	qKRN8-1		B73*abe2, 2016-Liu et al-Genetic architecture of the maize kernel row number revealed by combining QTL mapping using a high-density genetic map and bulked segregant RNA sequencing
GY.WW	S8_82378764	8	82378764	G/A	0.234657	7.33593e-05	1.48252	GRMZM5G809361	Phosphatidylinositolglycan-related	38	qKRN8-1		B73*abe2, 2016-Liu et al-Genetic architecture of the maize kernel row number revealed by combining QTL mapping using a high-density genetic map and bulked segregant RNA sequencing
GY.WW	S8_82493643	8	82493643	A/T	0.494094	3.06762e-05	4.06506	Intergenic		38
GY.WW	S8_82493644	8	82493644	T/A	0.494094	3.06762e-05	4.06506	Intergenic		38
GY.WW	S8_82493645	8	82493645	A/G	0.494094	3.06762e-05	4.06506	Intergenic		38
GY.WW	S8_82493646	8	82493646	G/T	0.498031	3.06762e-05	4.06506	Intergenic		38
GY.WW	S8_82493653	8	82493653	G/T	0.434783	1.74601e-05	4.0296	Intergenic		38
GY.WW	S8_82493669	8	82493669	A/T	0.241245	7.62324e-05	1.01644	Intergenic		38
GY.WW	S8_82854863	8	82854863	T/C	0.23227	5.66508e-05	1.19757	Intergenic		38
GY.WW	S8_83335716	8	83335716	A/C	0.242754	1.78671e-05	1.15748	Intergenic		38
GY.WW	S8_83335718	8	83335718	T/C	0.238267	9.2591e-06	1.48542	GRMZM2G104025		38	qKRN8-1		B73*abe2, 2016-Liu et al-Genetic architecture of the maize kernel row number revealed by combining QTL mapping using a high-density genetic map and bulked segregant RNA sequencing
GY.WW	S8_83335738	8	83335738	C/T	0.24359	7.13827e-05	1.19467	GRMZM2G104025		38	qKRN8-1		B73*abe2, 2016-Liu et al-Genetic architecture of the maize kernel row number revealed by combining QTL mapping using a high-density genetic map and bulked segregant RNA sequencing
GY.WW	S8_83335753	8	83335753	A/T	0.227599	2.21305e-05	1.17808	GRMZM2G104025		38	qKRN8-1		B73*abe2, 2016-Liu et al-Genetic architecture of the maize kernel row number revealed by combining QTL mapping using a high-density genetic map and bulked segregant RNA sequencing
GY.WW	S8_83777799	8	83777799	G/A	0.25	7.21781e-05	1.12629	Intergenic		38
GY.WW	S8_83795760	8	83795760	C/G	0.251786	3.4544e-05	2.36553	GRMZM2G139874	Cytochrome P450 superfamily protein	38	qKRN8-1		B73*abe2, 2016-Liu et al-Genetic architecture of the maize kernel row number revealed by combining QTL mapping using a high-density genetic map and bulked segregant RNA sequencing
GY.WW	S8_84963043	8	84963043	C/T	0.369565	8.18525e-05	1.3326	AC199363.4_FG003	Heat shock protein DnaJ with tetratricopeptide repeat	38	qKRN8-1		B73*abe2, 2016-Liu et al-Genetic architecture of the maize kernel row number revealed by combining QTL mapping using a high-density genetic map and bulked segregant RNA sequencing
GY.WW	S8_84964113	8	84964113	T/C	0.356115	7.30537e-05	0.628498	AC199363.4_FG003	Heat shock protein DnaJ with tetratricopeptide repeat	38	qKRN8-1		B73*abe2, 2016-Liu et al-Genetic architecture of the maize kernel row number revealed by combining QTL mapping using a high-density genetic map and bulked segregant RNA sequencing
GY.WW	S8_89092925	8	89092925	T/C	0.392473	4.33255e-05	1.53473	GRMZM2G044531	AGC (cAMP-dependent, cGMP-dependent and protein kinase C) kinase family protein	38	qKRN8-1		B73*abe2, 2016-Liu et al-Genetic architecture of the maize kernel row number revealed by combining QTL mapping using a high-density genetic map and bulked segregant RNA sequencing
GY.WW	S8_93032566	8	93032566	C/A	0.0114504	1.51169e-05	6.27383	Intergenic		38
GY.WW	S8_93032568	8	93032568	C/T	0.0114504	1.51169e-05	6.27383	Intergenic		38
GY.WW	S8_100873032	8	100873032	C/G	0.0325581	8.89675e-05	5.79308	GRMZM2G322953	Inositol monophosphatase family protein	39	qKRN8-1		B73*abe2, 2016-Liu et al-Genetic architecture of the maize kernel row number revealed by combining QTL mapping using a high-density genetic map and bulked segregant RNA sequencing
GY.WW	S8_100873036	8	100873036	A/G	0.0325581	8.89675e-05	5.79308	GRMZM2G322953	Inositol monophosphatase family protein	39	qKRN8-1		B73*abe2, 2016-Liu et al-Genetic architecture of the maize kernel row number revealed by combining QTL mapping using a high-density genetic map and bulked segregant RNA sequencing
GY.WW	S8_100873039	8	100873039	G/T	0.0325581	8.89675e-05	5.79308	GRMZM2G322953	Inositol monophosphatase family protein	39	qKRN8-1		B73*abe2, 2016-Liu et al-Genetic architecture of the maize kernel row number revealed by combining QTL mapping using a high-density genetic map and bulked segregant RNA sequencing
GY.WW	S8_100873040	8	100873040	G/T	0.0325581	8.89675e-05	5.79308	GRMZM2G322953	Inositol monophosphatase family protein	39	qKRN8-1		B73*abe2, 2016-Liu et al-Genetic architecture of the maize kernel row number revealed by combining QTL mapping using a high-density genetic map and bulked segregant RNA sequencing
GY.WW	S8_100873043	8	100873043	C/A	0.0325581	8.89675e-05	5.79308	GRMZM2G322953	Inositol monophosphatase family protein	39	qKRN8-1		B73*abe2, 2016-Liu et al-Genetic architecture of the maize kernel row number revealed by combining QTL mapping using a high-density genetic map and bulked segregant RNA sequencing
GY.WW	S8_100873045	8	100873045	A/T	0.0325581	8.89675e-05	5.79308	GRMZM2G322953	Inositol monophosphatase family protein	39	qKRN8-1		B73*abe2, 2016-Liu et al-Genetic architecture of the maize kernel row number revealed by combining QTL mapping using a high-density genetic map and bulked segregant RNA sequencing
GY.WW	S8_100873054	8	100873054	T/C	0.0325581	8.89675e-05	5.79308	GRMZM2G322953	Inositol monophosphatase family protein	39	qKRN8-1		B73*abe2, 2016-Liu et al-Genetic architecture of the maize kernel row number revealed by combining QTL mapping using a high-density genetic map and bulked segregant RNA sequencing
GY.WW	S8_104614239	8	104614239	T/G	0.171206	1.97666e-05	6.46803	Intergenic		39
GY.WW	S8_104614240	8	104614240	T/G	0.169884	3.62903e-05	6.61534	Intergenic		39
GY.WW	S8_104614241	8	104614241	T/G	0.167954	3.61357e-05	6.58092	Intergenic		39
GY.WW	S8_104614243	8	104614243	G/C	0.169884	3.62903e-05	6.61534	Intergenic		39
GY.WW	S8_123056410	8	123056410	G/A	0.148472	7.30591e-07	4.83764	AC209819.3_FG006	Myosin heavy chain-related	40	qKRN8-1		B73*abe2, 2016-Liu et al-Genetic architecture of the maize kernel row number revealed by combining QTL mapping using a high-density genetic map and bulked segregant RNA sequencing
GY.WW	S8_132045223	8	132045223	C/T	0.368914	2.66044e-05	2.62315	GRMZM2G700665	AP2 domain containing protein	40			2007-Salvi et al-Conserved noncoding genomic sequences associated with a flowering-time quantitative trait locus in maize
GY.WW	S8_144671770	8	144671770	T/C	0.137011	4.62891e-05	3.65897	GRMZM2G374065	Extra-large G-protein-related	41
GY.WW	S8_149124656	8	149124656	T/C	0.0383065	5.19735e-05	3.19239	Intergenic		41
GY.WW	S8_150039678	8	150039678	T/C	0.107011	1.44216e-05	12.1276	GRMZM2G179146	ATP synthase protein I -related	41
GY.WW	S8_155359728	8	155359728	A/G	0.104317	5.61327e-05	3.4208	Intergenic		41
GY.WW	S8_157753595	8	157753595	A/G	0.216606	6.35797e-05	1.30482	Intergenic		41
GY.WW	S8_168944299	8	168944299	C/T	0.410985	8.43626e-05	4.54232	Intergenic		42
GY.WW	S9_26818468	9	26818468	T/C	0.0711744	6.73742e-05	7.75851	GRMZM2G475293	Haloacid dehalogenase-like hydrolase (HAD) superfamily protein	43
GY.WW	S9_31091896	9	31091896	C/T	0.177239	3.39147e-05	2.18372	GRMZM2G096184	ARM repeat superfamily protein	43
GY.WW	S9_107332822	9	107332822	G/A	0.0215686	9.83337e-05	2.03705	Intergenic		44
GY.WW	S9_120747438	9	120747438	T/G	0.290566	5.33087e-05	8.38992	GRMZM2G154029	Root hair defective 6-like 4	44
GY.WW	S10_6530103	10	6530103	A/T	0.024911	5.5712e-05	4.45507	AC202107.3_FG001		45
GY.WW	S10_10586930	10	10586930	A/T	0.478632	9.82865e-05	10.7425	GRMZM2G026231	Transmembrane 9 superfamily member	45
GY.WW	S10_10586931	10	10586931	G/T	0.478632	9.82865e-05	10.7425	GRMZM2G026231	Transmembrane 9 superfamily member	45
GY.WW	S10_10586932	10	10586932	C/G	0.478632	9.82865e-05	10.7425	GRMZM2G026231	Transmembrane 9 superfamily member	45
GY.WW	S10_13017760	10	13017760	G/A	0.0495868	8.87042e-05	6.55807	GRMZM2G006493	Zinc finger C-x8-C-x5-C-x3-H type family protein	45
GY.WW	S10_92027707	10	92027707	T/G	0.286	7.30785e-06	11.121	Intergenic		46
GY.WW	S10_92027709	10	92027709	T/G	0.288845	4.80697e-06	10.9258	Intergenic		46
GY.WW	S10_92027714	10	92027714	A/T	0.288845	4.80697e-06	10.9258	Intergenic		46
GY.WW	S10_92027731	10	92027731	G/T	0.288845	4.80697e-06	10.9258	Intergenic		46
GY.WW	S10_95125180	10	95125180	G/A	0.0321429	4.4244e-06	8.248	GRMZM2G131611	Zinc finger, C3HC4 type, domain containing protein	46
GY.WW	S10_95125262	10	95125262	C/T	0.0326087	2.05484e-05	7.87686	GRMZM2G131611	Zinc finger, C3HC4 type, domain containing protein	46
GY.WW	S10_95126045	10	95126045	G/A	0.0394265	8.89419e-06	9.39804	Intergenic		46
GY.WW	S10_99101612	10	99101612	A/T	0.193416	9.50338e-05	7.03762	GRMZM2G143725	Sec23/Sec24 protein transport family protein	46
GY.WW	S10_125334071	10	125334071	G/T	0.0698113	1.43667e-05	4.64206	GRMZM2G025366	Isocitrate dehydrogenase 1	47
GY.WW	S10_125334074	10	125334074	C/A	0.0698113	1.43667e-05	4.64206	GRMZM2G025366	Isocitrate dehydrogenase 1	47
GY.WW	S10_133737700	10	133737700	T/C	0.429688	5.64277e-05	1.50528	GRMZM2G429237	Ubiquitin-specific protease family C19-related protein	47
GY.WW	S10_133744242	10	133744242	C/T	0.118794	7.55911e-06	6.51071	GRMZM2G127821		47
GY.WW	S10_141078738	10	141078738	G/T	0.136525	5.17016e-05	0.539629	GRMZM2G140924	Zinc finger, C3HC4 type, domain containing protein	47
GY.WW	S10_141078750	10	141078750	A/G	0.136525	5.17016e-05	0.539629	GRMZM2G140924	Zinc finger, C3HC4 type, domain containing protein	47
