# Supplementary material for: Genome-Wide Association Mapping and Genomic Prediction Analyses Reveal the Genetic Architecture of Grain Yield and Flowering Time Under Drought and Heat Stress Conditions in Maize
Source: Front Plant Sci. 2019 Jan 30;9:1919. doi: 10.3389/fpls.2018.01919 (PMC6363715; doi:10.3389/fpls.2018.01919)
Supplement: TABLE S2 — The hotspot information of the significantly associated SNPs of all the 12 target-environment combinations in the DTMA panel. [file Table_2.XLSX]

## Sheet: Sheet1
Table S2 The hotspots for 12 trait-condition combinations
Trait	Threshold （SNP/Mb）(quantile,95%)	No. Region	No. Hotspot	Hotspot
AD.DHS	0.69	56	3	Bin1.05, bin5.06, bin8.06
AD.DS	0.75	61	4	Bin1.05,bin8.03 (harboring 3 continuous hotspots)
AD.HS	0.35	28	3	Bin2.06, bin8.03 (harboring 2 continuous hotspots)
AD.WW	0.49	64	4	Bin1.01-1.02, bin5.05, bin5.06-5.07, bin8.06
ASI.DHS	0.25	26	3	Bin2.09, bin6.06-6.07, bin8.03
ASI.DS	0.35	40	3	Bin1.12, bin3.08, bin7.02
ASI.HS	0.09	7	1	Bin1.07
ASI.WW	0.25	25	3	Bin3.05, bin6.05, bin7.02
GY.DHS	0.33	30	2	Bin4.02-4.03, bin4.04
GY.DS	0.2	22	2	Bin2.07, bin5.06-5.07
GY.HS	0.51	40	2	Bin8.05, bin10.03
GY.WW	0.52	47	3	Bin1.05, bin8.03 (harboring 2 continuous hotspots)
Total		446	33
		Chr.	No.
		1	6
		2	3
		3	2
		4	2
		5	4
		6	2
		7	2
		8	11
		10	1
