# Supplementary material for: Genome-Wide Association Mapping and Genomic Prediction Analyses Reveal the Genetic Architecture of Grain Yield and Flowering Time Under Drought and Heat Stress Conditions in Maize
Source: Front Plant Sci. 2019 Jan 30;9:1919. doi: 10.3389/fpls.2018.01919 (PMC6363715; doi:10.3389/fpls.2018.01919)
Supplement: TABLE S4 — The log2 fold-change (WS/WW) of the differentially expressed candidate genes identified in association mapping analysis in four maize lines with different drought tolerance. [file Table_4.xlsx]

## Sheet: Sheet1
Table S4 The log2 fold-change (WS/WW) of the differentially expressed candidate genes identified in GWAS in four maize lines with different drought tolerance.
ID	P1log	P1s	P2log	P2s	H1log	H1s	H2log	H2S	Associated Trait
GRMZM2G088613	1.48184	yes	-0.332684	no	0.876358	no	-0.197672	no	AD.DHS
GRMZM5G893912	-2.21134	yes	-0.104538	no	-0.603499	no	-0.741556	no	AD.DHS
GRMZM2G011078	1.21119	no	1.8606	no	1.88348	yes	1.97901	yes	AD.DHS
GRMZM2G143139	-1.88893	yes	-0.981005	no	-1.63082	yes	-1.37773	no	AD.DHS
GRMZM2G305254	-1.95841	yes	-1.13859	no	0.113527	no	1.18375	no	AD.DHS
GRMZM5G869971	-2.02899	yes	0.410312	no	-1.36	no	-1.30236	no	AD.DHS
GRMZM2G078472	-2.2458	yes	-1.53324	no	-2.04669	yes	-1.60491	no	AD.DHS
GRMZM2G156861	-5.06861	yes	-3.24481	no	-5.41012	yes	-4.89553	yes	AD.DS
GRMZM2G086730	2.53466	no	1.91634	no	3.25926	yes	0.782198	no	AD.DS
GRMZM2G079365	-2.05265	yes	1.3586	no	0.529672	no	0.193361	no	AD.DS
GRMZM2G024882	-2.4713	yes	-2.91302	yes	-1.88867	yes	-2.28574	yes	AD.DS
GRMZM2G429113	-1.89645	yes	0.0467182	no	-0.0467091	no	0.604489	no	AD.DS
GRMZM2G481261	0.696947	no	1.24086	no	1.33911	yes	0.571099	no	AD.DS
GRMZM2G467370	1.85205	yes	2.54631	no	2.43565	yes	1.98656	yes	AD.DS
GRMZM2G104025	-1.62015	yes	-1.05445	no	-1.65205	yes	-0.985052	no	AD.DS
GRMZM2G060544	3.35447	yes	1.21473	no	2.33891	yes	1.46477	no	AD.HS
GRMZM2G103972	2.0195	yes	3.35384	no	4.29514	yes	4.99196	yes	AD.HS
GRMZM2G144224	-1.71657	yes	-0.636989	no	-1.45022	no	-1.60086	no	AD.WW
GRMZM2G311233	-2.9075	yes	-2.20465	no	-2.48697	yes	-2.65964	yes	AD.WW
GRMZM2G072518	1.65555	yes	2.35042	no	2.04209	yes	1.88059	yes	AD.WW
GRMZM2G049347	-1.64282	yes	0.243114	no	-0.513839	no	-0.928482	no	AD.WW
GRMZM2G181135	1.58452	yes	2.08567	no	1.81416	yes	1.32735	no	AD.WW
GRMZM2G075851	-1.9123	yes	-2.53065	yes	-1.84933	yes	0.248576	no	AD.WW
GRMZM2G063566	-2.79651	yes	-1.61747	no	-2.99716	no	-2.53593	no	AD.WW
GRMZM2G016290	6.15111	yes	6.09407	yes	6.84528	yes	5.84557	yes	ASI.DHS
GRMZM2G155321	1.42347	no	2.34678	no	1.6986	yes	1.0862	no	ASI.DHS
GRMZM2G059851	0.793786	no	3.78201	yes	2.54455	yes	2.6743	yes	ASI.DHS
GRMZM2G331902	-2.62403	yes	-0.425073	no	-1.27501	no	-1.25183	no	ASI.DS
GRMZM2G071630	1.5846	yes	1.79111	no	1.84065	yes	1.94201	no	ASI.DS
GRMZM2G081192	-2.7452	yes	-1.52237	no	-2.24466	yes	-2.96468	yes	ASI.DS
GRMZM2G451007	-2.45946	yes	-1.84454	no	-1.78244	yes	-2.61739	yes	ASI.DS
GRMZM2G035153	-2.14361	yes	-1.88939	no	-3.63825	yes	-2.72589	yes	ASI.DS
GRMZM2G379780	-1.60461	yes	-0.337819	no	-1.33793	yes	-0.878399	no	ASI.DS
GRMZM2G019619	1.78949	yes	1.06726	no	1.55829	no	2.14311	yes	ASI.DS
GRMZM2G123394	1.75034	yes	2.18771	no	1.58714	yes	1.16065	no	ASI.HS
GRMZM2G094304	-2.53657	yes	-1.97087	no	-4.29083	yes	-2.14754	yes	ASI.WW
GRMZM2G150594	-2.18304	yes	-1.85779	no	-1.58482	yes	-0.161743	no	ASI.WW
GRMZM2G017940	-0.379677	no	6.10992	yes	0.343354	no	1.08351	no	GY.DHS
GRMZM2G009344	-1.32494	no	-0.295756	no	-1.38828	yes	0.96744	no	GY.DS
GRMZM2G102760	-2.94057	yes	-1.47389	no	-3.04439	yes	-1.33811	no	GY.HS
GRMZM2G360219	-3.50383	yes	-1.72715	no	-1.17126	no	-1.2189	no	GY.HS
GRMZM2G074743	1.45503	no	4.84612	no	2.35932	yes	1.34444	no	GY.WW
GRMZM2G044531	1.38278	no	1.24005	no	3.04115	yes	1.82733	no	GY.WW
GRMZM2G096184	-3.21875	yes	-2.54427	no	-2.21045	yes	-1.07927	no	GY.WW
GRMZM2G089400	0.498219	no	2.06098	no	2.09034	yes	1.87352	no	Hap.GY-WW
GRMZM2G117989	-0.524917	no	0.994986	no	1.68626	yes	-0.552788	no	Hap.GY-DHS
